# Supplementary material for: LINE-1 ORF2p expression is nearly imperceptible in human cancers
Source: Mob DNA. 2019 Dec 31;11:1. doi: 10.1186/s13100-019-0191-2 (PMC6937734; doi:10.1186/s13100-019-0191-2)
Supplement: Supplementary file 2 — Additional file 2: Table S1. Antibody epitope matches for 31 'hot' L1Hs loci as described by Brouha et al, corresponding to Fig. 3e. For each locus, we indicate whether the ORF2p sequence is identical to the antibody epitope ("match") or whether it differs from the epitope. For example, the hot element on ac002980 differs in the MT5 epitope by a single amino acid (D in the antibody-derived epitope and H at the locus). The Brouha BAC clone designation, activity rating, and chromosomal positions are included in the chart. [file 13100_2019_191_MOESM2_ESM.xlsx]

## Sheet: Sheet1
Brouha BAC	Brouha activity rating	chr	MT49	MT69	MT11	MT9	MT5
ac002980	high	chrX:11934270-11942317:	match	match	match	match	QDIGVGKH (D>H)
al512428	high	chr6:24810663-24818709:	match	match	match	match	match
ac021017	high	chr8:134069730-134077776:	match	match	match	match	match
al137845	high	chrX:96056798-96064845:	match	match	match	match	match
al121825	weak	chr22:28662282-28670329:	match	match	match	match	match
al354951	weak	chr10:109811408-109819459:	match	match	match	match	match
ac073647	weak	chr7:141919668-141927714:	match	match	match	match	match
ac008496	weak	chr5:79777896-79785946:	match	match	match	match	EDIGVGKD (Q>E)
ac098597	weak	chr4:21158389-21166435:	match	match	match	match	match
ac018680	weak	chr4:136292503-136300550:	match	match	match	match	match
ac002385	weak	chr7:113775109-113783154:	match	match	match	match	match
ac097501	weak	chr4:59077843-59085891:	DRSMRQ (T>M)	match	match	match	match
al389921	weak	chr1:113496198-113504246:	match	match	match	match	match
ac006027	weak	chr7:30438241-30446292:	DRSMRQ (T>M)	match	match	match	match
ac004554	weak	chrX:11706247-11714295:	match	match	match	match	match
al096799	weak	chr20:7115168-7123202:	match	LHQTDLID (A>T)	match	match	match
ac005885	weak	chr12:126297996-126306043:	match	match	match	match	match
ac073326	weak	chr7:110705991-110714038:	match	match	match	match	match
ac004142	weak	chr7:111242502-111250548:	match	match	match	match	match
al354861	weak	chr9:95696578-95704618:	match	match	match	match	match
al031768	weak	chr6:2416758-2424805:	match	match	match	match	match
ac093733	weak	chr4:93637294-93645340:	match	match	match	match	QDIGMGKD (V>M)
al022308	weak	chrX:83058591-83066639:	match	match	KELEKQEKT (Q>K)	match	match
al357559	weak	chr1:187596667-187604713:	match	match	match	match	match
al021069	weak	chr1:174589336-174597381:	match	match	match	match	match
ac009269	weak	chr15:70728652-70736174:	match	match	match	match	match
al162431	weak	chr1:180865798-180873845:	match	match	match	match	match
ac069285	weak	chr7:63147816-63155861:	match	match	match	KAGRRQEITKIRAE (S>G)	match
al031586	weak	chrX:142476843-142484883:	match	match	match	match	match
ac004704	weak	chr4:111893798-111901844:	match	match	match	match	QDIGMGKD (V>M)
ac046144	weak	chr3:103555522-103563571:	match	match	match	match	match
