# Supplementary material for: LINE-1 ORF2p expression is nearly imperceptible in human cancers
Source: Mob DNA. 2019 Dec 31;11:1. doi: 10.1186/s13100-019-0191-2 (PMC6937734; doi:10.1186/s13100-019-0191-2)
Supplement: Supplementary file 6 — Additional file 6: Table S2. Summary of the MS-based proteomic results, including identified and statistically significant proteins, proteins observed in other studies, ORF1 loci detected, and phospho-S18/S27 PSMs [file 13100_2019_191_MOESM6_ESM.xlsx]

## Sheet: significant_proteins
uniprotID	Tumor A1	Tumor A2	Tumor B1	Tumor B2	Tumor C1	Tumor C2	Total	IDIRT	GeneName
Q9UN81	1	1	1	1	1	1	6	Yes	L1RE1
Q13310-3	0	1	1	1	1	1	5	Yes	PABPC4
P11940	1	1	0	1	0	1	4	Yes	PABPC1
P33176	1	1	1	1	0	0	4	No	KIF5B
Q96IZ0	1	1	1	1	0	0	4	No	PAWR
P31146	0	1	1	1	0	0	3	No	CORO1A
A2NJV5	0	1	0	1	1	0	3	No	IGKV2-29
ORF1P.98	0	1	1	1	0	0	3	No	NA
ORF1P.77	0	1	1	1	0	0	3	No	NA
ORF1P.76	0	1	1	1	0	0	3	No	NA
ORF1P.60	1	1	0	1	0	0	3	No	NA
ORF1P.55	0	1	1	1	0	0	3	No	NA
ORF1P.45	0	1	1	1	0	0	3	No	NA
ORF1P.35	0	1	1	1	0	0	3	No	NA
ORF1P.122	0	1	1	1	0	0	3	No	NA
ORF1P.111	0	1	1	1	0	0	3	No	NA
ORF1P.110	0	1	1	1	0	0	3	No	NA
ORF1P.102	0	1	1	1	0	0	3	No	NA
O75400-3	0	0	0	1	1	1	3	No	PRPF40A
Q02543	1	1	0	0	0	1	3	No	RPL18A
P46776	0	1	1	1	0	0	3	No	RPL27A
P62917	1	1	0	1	0	0	3	No	RPL8
P02647	0	1	0	1	0	0	2	No	APOA1
Q13838	1	0	0	1	0	0	2	No	DDX39B
P60842	1	0	0	0	0	1	2	No	EIF4A1
P11678	1	1	0	0	0	0	2	No	EPX
P84090	0	0	0	1	0	1	2	No	ERH
P23142	1	0	0	0	0	1	2	No	FBLN1
P02671-2	0	0	0	1	0	1	2	No	FGA
P02675	0	0	0	1	0	1	2	No	FGB
P02679-2	0	0	0	1	0	1	2	No	FGG
P51991-2	0	0	0	1	0	1	2	No	HNRNPA3
P61978-3	0	0	0	1	0	1	2	No	HNRNPK
Q00839-2	0	0	0	1	0	1	2	No	HNRNPU
P01859	1	0	0	0	0	1	2	No	IGHG2
P01861	0	0	0	1	0	1	2	No	IGHG4
P01871	0	0	0	1	0	1	2	No	IGHM
P01834	0	0	0	1	0	1	2	No	IGKC
P01619	0	0	0	0	1	1	2	No	IGKV3-20
P0DOY2	0	0	0	1	0	1	2	No	IGLC2
B9A064	0	0	0	1	0	1	2	No	IGLL5
Q9Y383	0	0	0	1	0	1	2	No	LUC7L2
Q9BU76	0	1	0	1	0	0	2	No	MMTAG2
ORF1P.56	0	1	0	1	0	0	2	No	NA
ORF1P.118	0	0	1	1	0	0	2	No	NA
ORF1P.109	1	1	0	0	0	0	2	No	NA
Q86U42	0	0	1	1	0	0	2	No	PABPN1
Q9H074	0	0	0	1	0	1	2	No	PAIP1
Q9H0J9	0	0	0	0	1	1	2	No	PARP12
Q14498-2	1	0	0	1	0	0	2	No	RBM39
P18621-3	0	1	0	1	0	0	2	No	RPL17
P46778	1	1	0	0	0	0	2	No	RPL21
P82979	0	0	1	1	0	0	2	No	SARNP
Q07955	0	0	1	1	0	0	2	No	SRSF1
Q01130	0	0	1	1	0	0	2	No	SRSF2
Q9Y2W1	0	0	1	1	0	0	2	No	THRAP3
P24821	0	0	0	1	0	1	2	No	TNC
O75152	0	0	1	1	0	0	2	No	ZC3H11A
Q6PJT7-5	0	0	1	1	0	0	2	No	ZC3H14
P07900	0	0	0	1	0	0	1	Yes	HSP90AA1
P08238	0	0	0	1	0	0	1	Yes	HSP90AB1
Q9HCE1	0	1	0	0	0	0	1	Yes	MOV10
P10155	0	1	0	0	0	0	1	Yes	RO60
P07437	1	0	0	0	0	0	1	Yes	TUBB
Q92900-2	0	1	0	0	0	0	1	Yes	UPF1
P49588	1	0	0	0	0	0	1	No	AARS
Q99798	1	0	0	0	0	0	1	No	ACO2
P62736	1	0	0	0	0	0	1	No	ACTA2
O96019-2	0	1	0	0	0	0	1	No	ACTL6A
Q9UEY8-2	1	0	0	0	0	0	1	No	ADD3
O00468-6	0	0	0	0	0	1	1	No	AGRN
Q99996-5	1	0	0	0	0	0	1	No	AKAP9
P05091	1	0	0	0	0	0	1	No	ALDH2
P09972	1	0	0	0	0	0	1	No	ALDOC
Q8N8V4	0	0	0	0	0	1	1	No	ANKS4B
P07355	0	0	0	1	0	0	1	No	ANXA2
O95782-2	1	0	0	0	0	0	1	No	AP2A1
Q9NWB6	0	0	0	1	0	0	1	No	ARGLU1
O15143	1	0	0	0	0	0	1	No	ARPC1B
Q8N3C0	1	0	0	0	0	0	1	No	ASCC3
P38606-2	1	0	0	0	0	0	1	No	ATP6V1A
Q6AI39	0	1	0	0	0	0	1	No	BICRAL
Q9NPI1	0	1	0	0	0	0	1	No	BRD7
O43684-2	0	0	0	0	0	1	1	No	BUB3
P02746	0	0	0	0	0	1	1	No	C1QB
P0C0L5	0	0	0	0	0	1	1	No	C4B
P04003	0	0	0	0	0	1	1	No	C4BPA
P01031	0	0	0	0	0	1	1	No	C5
P13671	0	0	0	0	0	1	1	No	C6
P10643	0	0	0	0	0	1	1	No	C7
P07358	0	0	0	0	0	1	1	No	C8B
P02748	0	0	0	0	0	1	1	No	C9
P27708	0	0	0	0	0	1	1	No	CAD
Q86VP6	1	0	0	0	0	0	1	No	CAND1
P04632	1	0	0	0	0	0	1	No	CAPNS1
O43866	0	0	0	0	0	1	1	No	CD5L
Q00537-2	0	0	0	0	0	1	1	No	CDK17
P06731-2	0	0	0	0	0	1	1	No	CEACAM5
Q9Y6A4	0	1	0	0	0	0	1	No	CFAP20
Q9ULV3-5	1	0	0	0	0	0	1	No	CIZ1
P10909-4	0	0	0	0	0	1	1	No	CLU
P12107-4	0	0	0	0	0	1	1	No	COL11A1
Q99715	0	0	0	0	0	1	1	No	COL12A1
P39059	0	0	0	0	0	1	1	No	COL15A1
P02462-2	0	0	0	0	0	1	1	No	COL4A1
P08572	1	0	0	0	0	0	1	No	COL4A2
P05997	0	0	0	0	0	1	1	No	COL5A2
P12109	0	0	0	0	0	1	1	No	COL6A1
P12110	0	0	0	0	0	1	1	No	COL6A2
P12111	0	0	0	0	0	1	1	No	COL6A3
Q9Y678	1	0	0	0	0	0	1	No	COPG1
P57737-2	1	0	0	0	0	0	1	No	CORO7
P02511	1	0	0	0	0	0	1	No	CRYAB
P08311	1	0	0	0	0	0	1	No	CTSG
P05093	1	0	0	0	0	0	1	No	CYP17A1
P81605	0	1	0	0	0	0	1	No	DCD
Q14203-5	1	0	0	0	0	0	1	No	DCTN1
Q9NUL7	1	0	0	0	0	0	1	No	DDX28
Q9UJV9	0	0	0	1	0	0	1	No	DDX41
P59666	0	0	0	1	0	0	1	No	DEFA3
Q08211	1	0	0	0	0	0	1	No	DHX9
P31689-2	1	0	0	0	0	0	1	No	DNAJA1
Q02487	1	0	0	0	0	0	1	No	DSC2
Q96FJ2	1	0	0	0	0	0	1	No	DYNLL2
Q99848	0	1	0	0	0	0	1	No	EBNA1BP2
Q16610	0	0	0	0	0	1	1	No	ECM1
Q12805-2	0	0	0	0	0	1	1	No	EFEMP1
O15371-2	1	0	0	0	0	0	1	No	EIF3D
Q9Y6C2	0	0	0	0	0	1	1	No	EMILIN1
Q9BXX0	0	0	0	0	0	1	1	No	EMILIN2
P06733	0	0	0	0	0	1	1	No	ENO1
Q6UWR7	1	0	0	0	0	0	1	No	ENPP6
O43491-2	1	0	0	0	0	0	1	No	EPB41L2
P07099	1	0	0	0	0	0	1	No	EPHX1
Q8IUD2-2	0	0	0	1	0	0	1	No	ERC1
Q9BSJ8	1	0	0	0	0	0	1	No	ESYT1
Q9NZB2	0	0	0	0	0	1	1	No	FAM120A
Q5T0W9	1	0	0	0	0	0	1	No	FAM83B
P98095	0	0	0	0	0	1	1	No	FBLN2
Q9UBX5	0	0	0	0	0	1	1	No	FBLN5
O75636-2	0	0	0	0	0	1	1	No	FCN3
Q14314	0	0	0	0	0	1	1	No	FGL2
Q13045-2	1	0	0	0	0	0	1	No	FLII
Q14254	0	0	0	0	0	1	1	No	FLOT2
P02751	0	0	0	0	0	1	1	No	FN1
P35637-2	0	0	0	0	0	1	1	No	FUS
Q13547	1	0	0	0	0	0	1	No	HDAC1
Q00341-2	1	0	0	0	0	0	1	No	HDLBP
P01892	0	0	0	0	0	1	1	No	HLA-A
P22626-2	0	0	0	0	0	1	1	No	HNRNPA2B1
P07910-2	0	1	0	0	0	0	1	No	HNRNPC
P52597	0	0	0	0	0	1	1	No	HNRNPF
Q1KMD3	0	0	0	1	0	0	1	No	HNRNPUL2
P14625	0	0	0	1	0	0	1	No	HSP90B1
P34932	1	0	0	0	0	0	1	No	HSPA4
P98160	0	0	0	0	0	1	1	No	HSPG2
P41252	1	0	0	0	0	0	1	No	IARS
Q9Y6M1-1	0	0	0	1	0	0	1	No	IGF2BP2
P01876	0	0	0	1	0	0	1	No	IGHA1
P01860	0	0	0	0	0	1	1	No	IGHG3
P01742	0	0	0	0	0	1	1	No	IGHV1-69
P0DP03	0	0	0	0	0	1	1	No	IGHV3-30-5
A0A0B4J1Y9	0	0	0	0	0	1	1	No	IGHV3-72
A0A0B4J1X5	0	0	0	0	0	1	1	No	IGHV3-74
P0DP08	0	0	0	0	0	1	1	No	IGHV4-38-2
A0A0C4DH38	0	0	0	0	0	1	1	No	IGHV5-51
A0A0C4DH72	0	0	0	0	0	1	1	No	IGKV1-6
P04433	0	0	0	0	0	1	1	No	IGKV3-11
P01714	0	0	0	0	0	1	1	No	IGLV3-19
P80748	0	0	0	0	0	1	1	No	IGLV3-21
P12268	0	0	0	0	0	1	1	No	IMPDH2
Q8WWU7-2	1	0	0	0	0	0	1	No	ITLN2
Q14573	1	0	0	0	0	0	1	No	ITPR3
P04259	0	0	0	1	0	0	1	No	KRT6B
Q5T7N2	0	1	0	0	0	0	1	No	L1TD1
Q16787	0	0	0	0	0	1	1	No	LAMA3
Q16363	0	0	0	0	0	1	1	No	LAMA4
O15230	0	0	0	0	0	1	1	No	LAMA5
P07942	0	0	0	0	0	1	1	No	LAMB1
P55268	0	0	0	0	0	1	1	No	LAMB2
Q13751	0	0	0	0	0	1	1	No	LAMB3
P11047	0	0	0	0	0	1	1	No	LAMC1
Q13753-2	0	0	0	0	0	1	1	No	LAMC2
Q6PKG0-3	0	1	0	0	0	0	1	No	LARP1
P00338	0	0	0	1	0	0	1	No	LDHA
P07195	1	0	0	0	0	0	1	No	LDHB
P09382	1	0	0	0	0	0	1	No	LGALS1
Q08380	0	0	0	0	0	1	1	No	LGALS3BP
P02545-2	1	0	0	0	0	0	1	No	LMNA
Q14766-3	0	0	0	0	0	1	1	No	LTBP1
Q14767	0	0	0	0	0	1	1	No	LTBP2
Q9UPN3	1	0	0	0	0	0	1	No	MACF1
P56192	1	0	0	0	0	0	1	No	MARS
P43243	1	0	0	0	0	0	1	No	MATR3
P40926	1	0	0	0	0	0	1	No	MDH2
P21741	0	1	0	0	0	0	1	No	MDK
P14780	0	0	0	0	0	1	1	No	MMP9
P05164-2	0	0	0	0	0	1	1	No	MPO
Q9NR99	0	0	0	0	0	1	1	No	MXRA5
P19105	0	0	0	0	0	1	1	No	MYL12A
Q15746-9	1	0	0	0	0	0	1	No	MYLK
O43795-2	1	0	0	0	0	0	1	No	MYO1B
Q12965	1	0	0	0	0	0	1	No	MYO1E
Q580R0	0	1	0	0	0	0	1	No	NA
ORF1P.96	0	1	0	0	0	0	1	No	NA
ORF1P.79	0	1	0	0	0	0	1	No	NA
ORF1P.69	0	1	0	0	0	0	1	No	NA
ORF1P.46	0	1	0	0	0	0	1	No	NA
ORF1P.29	0	1	0	0	0	0	1	No	NA
ORF1P.18	0	1	0	0	0	0	1	No	NA
ORF1P.13	0	1	0	0	0	0	1	No	NA
P14543	0	0	0	0	0	1	1	No	NID1
Q14112	0	0	0	0	0	1	1	No	NID2
Q15233	0	0	0	0	0	1	1	No	NONO
P55786	1	0	0	0	0	0	1	No	NPEPPS
O95478	0	1	0	0	0	0	1	No	NSA2
Q14980-2	1	0	0	0	0	0	1	No	NUMA1
Q92621	1	0	0	0	0	0	1	No	NUP205
Q6UX06	0	0	0	0	0	1	1	No	OLFM4
Q9H074-3	0	0	0	1	0	0	1	No	PAIP1
Q8IZL8	0	1	0	0	0	0	1	No	PELP1
P07737	1	0	0	0	0	0	1	No	PFN1
P00558	1	0	0	0	0	0	1	No	PGK1
O75594	0	0	0	0	0	1	1	No	PGLYRP1
P00747	0	0	0	0	0	1	1	No	PLG
P62937	1	0	0	0	0	0	1	No	PPIA
P06737-2	0	0	0	0	0	1	1	No	PYGL
P49756	0	0	0	1	0	0	1	No	RBM25
Q9BWE0	1	0	0	0	0	0	1	No	REPIN1
Q9HD89	0	0	0	0	0	1	1	No	RETN
Q9H6W3	1	0	0	0	0	0	1	No	RIOX1
Q63HN8	0	0	0	0	0	1	1	No	RNF213
P27635	0	1	0	0	0	0	1	No	RPL10
P84098	0	1	0	0	0	0	1	No	RPL19
P62829	0	0	0	0	0	1	1	No	RPL23
P83731	0	1	0	0	0	0	1	No	RPL24
Q9UNX3	0	1	0	0	0	0	1	No	RPL26L1
P62263	1	0	0	0	0	0	1	No	RPS14
P62269	1	0	0	0	0	0	1	No	RPS18
P15880	1	0	0	0	0	0	1	No	RPS2
P62854	0	1	0	0	0	0	1	No	RPS26
P42677	0	1	0	0	0	0	1	No	RPS27
P23396	0	0	0	1	0	0	1	No	RPS3
P61247	0	1	0	0	0	0	1	No	RPS3A
P62753	0	1	0	0	0	0	1	No	RPS6
P46781	0	1	0	0	0	0	1	No	RPS9
Q9Y265	1	0	0	0	0	0	1	No	RUVBL1
Q15436	0	0	0	0	0	1	1	No	SEC23A
Q15437	1	0	0	0	0	0	1	No	SEC23B
Q15019	1	0	0	0	0	0	1	No	SEPT2
P01011	0	0	0	0	0	1	1	No	SERPINA3
P01008	0	0	0	0	0	1	1	No	SERPINC1
Q9UJS0	1	0	0	0	0	0	1	No	SLC25A13
Q9NWH9	1	0	0	0	0	0	1	No	SLTM
P51532-5	0	1	0	0	0	0	1	No	SMARCA4
Q9NZC9	0	0	0	0	1	0	1	No	SMARCAL1
Q13425	1	0	0	0	0	0	1	No	SNTB2
O60504	1	0	0	0	0	0	1	No	SORBS3
O15270	1	0	0	0	0	0	1	No	SPTLC2
Q13247-3	0	0	0	1	0	0	1	No	SRSF6
Q16629-3	0	0	0	1	0	0	1	No	SRSF7
P42224	0	0	0	0	0	1	1	No	STAT1
P52630-4	1	0	0	0	0	0	1	No	STAT2
Q9BXU1-2	0	0	0	0	0	1	1	No	STK31
Q9UH99	1	0	0	0	0	0	1	No	SUN2
Q8NF91-8	1	0	0	0	0	0	1	No	SYNE1
Q12962	0	1	0	0	0	0	1	No	TAF10
Q13428-2	0	1	0	0	0	0	1	No	TCOF1
Q15582	0	0	0	0	0	1	1	No	TGFBI
P21980	0	0	0	0	0	1	1	No	TGM2
Q3ZCQ8-2	1	0	0	0	0	0	1	No	TIMM50
Q5SNT2-2	1	0	0	0	0	0	1	No	TMEM201
Q12931-2	1	0	0	0	0	0	1	No	TRAP1
P19474	0	0	0	0	0	1	1	No	TRIM21
Q14258	1	0	0	0	0	0	1	No	TRIM25
Q3ZCM7	1	0	0	0	0	0	1	No	TUBB8
P10599-2	0	1	0	0	0	0	1	No	TXN
Q7Z3V4	0	0	0	0	0	1	1	No	UBE3B
P22695	1	0	0	0	0	0	1	No	UQCRC2
Q9Y6N9-2	0	0	0	0	0	1	1	No	USH1C
Q93009-3	1	0	0	0	0	0	1	No	USP7
P13611-2	0	0	0	0	0	1	1	No	VCAN
P04004	0	0	0	0	0	1	1	No	VTN
Q6PCB0	0	0	0	0	0	1	1	No	VWA1
P04275	0	0	0	0	0	1	1	No	VWF
O75083	1	0	0	0	0	0	1	No	WDR1
P27348	0	0	0	1	0	0	1	No	YWHAQ
Q9NQX6	1	0	0	0	0	0	1	No	ZNF331
Q8TBZ8	1	0	0	0	0	0	1	No	ZNF564
Q96SQ5-2	1	0	0	0	0	0	1	No	ZNF587
Q8N4W9	1	0	0	0	0	0	1	No	ZNF808
Q9BR76	0	0	0	0	0	0	0	Yes	CORO1B
P26196	0	0	0	0	0	0	0	Yes	DDX6
P0DMV8	0	0	0	0	0	0	0	Yes	HSPA1A
P11142	0	0	0	0	0	0	0	Yes	HSPA8
O95373	0	0	0	0	0	0	0	Yes	IPO7
Q4G0J3-3	0	0	0	0	0	0	0	Yes	LARP7
P09874	0	0	0	0	0	0	0	Yes	PARP1
P12004	0	0	0	0	0	0	0	Yes	PCNA
P62979	0	0	0	0	0	0	0	Yes	RPS27A
O96008-2	0	0	0	0	0	0	0	Yes	TOMM40
P11387	0	0	0	0	0	0	0	Yes	TOP1
P68371	0	0	0	0	0	0	0	Yes	TUBB4B
Q9NUD5	0	0	0	0	0	0	0	Yes	ZCCHC3
Q9NQ94-6	0	0	0	0	0	0	0	No	A1CF
P01023	0	0	0	0	0	0	0	No	A2M
A8K2U0	0	0	0	0	0	0	0	No	A2ML1
P80404	0	0	0	0	0	0	0	No	ABAT
Q2M3G0	0	0	0	0	0	0	0	No	ABCB5
Q9NP78-3	0	0	0	0	0	0	0	No	ABCB9
O95255	0	0	0	0	0	0	0	No	ABCC6
O14678	0	0	0	0	0	0	0	No	ABCD4
P61221	0	0	0	0	0	0	0	No	ABCE1
Q9UG63	0	0	0	0	0	0	0	No	ABCF2
Q9NUQ8-2	0	0	0	0	0	0	0	No	ABCF3
Q96IU4	0	0	0	0	0	0	0	No	ABHD14B
Q7Z7G0-2	0	0	0	0	0	0	0	No	ABI3BP
O14639-4	0	0	0	0	0	0	0	No	ABLIM1
O94929	0	0	0	0	0	0	0	No	ABLIM3
P09110	0	0	0	0	0	0	0	No	ACAA1
P42765	0	0	0	0	0	0	0	No	ACAA2
Q13085-4	0	0	0	0	0	0	0	No	ACACA
O00763-3	0	0	0	0	0	0	0	No	ACACB
P16219	0	0	0	0	0	0	0	No	ACADS
P45954	0	0	0	0	0	0	0	No	ACADSB
P49748-2	0	0	0	0	0	0	0	No	ACADVL
P24752	0	0	0	0	0	0	0	No	ACAT1
Q9UKV3-5	0	0	0	0	0	0	0	No	ACIN1
P53396	0	0	0	0	0	0	0	No	ACLY
P21399	0	0	0	0	0	0	0	No	ACO1
Q99424	0	0	0	0	0	0	0	No	ACOX2
P33121	0	0	0	0	0	0	0	No	ACSL1
O95573	0	0	0	0	0	0	0	No	ACSL3
Q9ULC5-3	0	0	0	0	0	0	0	No	ACSL5
Q68CK6	0	0	0	0	0	0	0	No	ACSM2B
Q9NR19	0	0	0	0	0	0	0	No	ACSS2
P60709	0	0	0	0	0	0	0	No	ACTB
Q562R1	0	0	0	0	0	0	0	No	ACTBL2
P68032	0	0	0	0	0	0	0	No	ACTC1
P63261	0	0	0	0	0	0	0	No	ACTG1
Q9Y614	0	0	0	0	0	0	0	No	ACTL7B
P12814-3	0	0	0	0	0	0	0	No	ACTN1
O43707	0	0	0	0	0	0	0	No	ACTN4
P61163	0	0	0	0	0	0	0	No	ACTR1A
P61160	0	0	0	0	0	0	0	No	ACTR2
P61158	0	0	0	0	0	0	0	No	ACTR3
O15204-2	0	0	0	0	0	0	0	No	ADAMDEC1
P55265-5	0	0	0	0	0	0	0	No	ADAR
P35611-2	0	0	0	0	0	0	0	No	ADD1
P07327	0	0	0	0	0	0	0	No	ADH1A
P00325	0	0	0	0	0	0	0	No	ADH1B
P00326	0	0	0	0	0	0	0	No	ADH1C
P08319	0	0	0	0	0	0	0	No	ADH4
P11766	0	0	0	0	0	0	0	No	ADH5
P28332	0	0	0	0	0	0	0	No	ADH6
Q9H2P0	0	0	0	0	0	0	0	No	ADNP
Q8IUX7-2	0	0	0	0	0	0	0	No	AEBP1
P55196-3	0	0	0	0	0	0	0	No	AFDN
P35573	0	0	0	0	0	0	0	No	AGL
Q9BSE5	0	0	0	0	0	0	0	No	AGMAT
O00116	0	0	0	0	0	0	0	No	AGPS
O95994	0	0	0	0	0	0	0	No	AGR2
Q8TD06	0	0	0	0	0	0	0	No	AGR3
P01019	0	0	0	0	0	0	0	No	AGT
P21549	0	0	0	0	0	0	0	No	AGXT
P23526	0	0	0	0	0	0	0	No	AHCY
Q09666	0	0	0	0	0	0	0	No	AHNAK
Q8IVF2-3	0	0	0	0	0	0	0	No	AHNAK2
P35869	0	0	0	0	0	0	0	No	AHR
O95831-3	0	0	0	0	0	0	0	No	AIFM1
Q12802-4	0	0	0	0	0	0	0	No	AKAP13
Q02040	0	0	0	0	0	0	0	No	AKAP17A
O43823	0	0	0	0	0	0	0	No	AKAP8
Q9ULX6	0	0	0	0	0	0	0	No	AKAP8L
P14550	0	0	0	0	0	0	0	No	AKR1A1
Q04828	0	0	0	0	0	0	0	No	AKR1C1
P52895	0	0	0	0	0	0	0	No	AKR1C2
O95154	0	0	0	0	0	0	0	No	AKR7A3
Q8IZ83-3	0	0	0	0	0	0	0	No	ALDH16A1
P54886-2	0	0	0	0	0	0	0	No	ALDH18A1
P00352	0	0	0	0	0	0	0	No	ALDH1A1
P47895	0	0	0	0	0	0	0	No	ALDH1A3
O75891	0	0	0	0	0	0	0	No	ALDH1L1
P30838	0	0	0	0	0	0	0	No	ALDH3A1
P51648	0	0	0	0	0	0	0	No	ALDH3A2
P30038	0	0	0	0	0	0	0	No	ALDH4A1
Q02252-2	0	0	0	0	0	0	0	No	ALDH6A1
P49419-2	0	0	0	0	0	0	0	No	ALDH7A1
Q9H2A2-2	0	0	0	0	0	0	0	No	ALDH8A1
P49189	0	0	0	0	0	0	0	No	ALDH9A1
P04075	0	0	0	0	0	0	0	No	ALDOA
P05062	0	0	0	0	0	0	0	No	ALDOB
O75342	0	0	0	0	0	0	0	No	ALOX12B
Q86V81	0	0	0	0	0	0	0	No	ALYREF
Q8NI99	0	0	0	0	0	0	0	No	ANGPTL6
Q01484-5	0	0	0	0	0	0	0	No	ANK2
P04083	0	0	0	0	0	0	0	No	ANXA1
P50995-2	0	0	0	0	0	0	0	No	ANXA11
P12429	0	0	0	0	0	0	0	No	ANXA3
P09525	0	0	0	0	0	0	0	No	ANXA4
P08758	0	0	0	0	0	0	0	No	ANXA5
P08133	0	0	0	0	0	0	0	No	ANXA6
P20073-2	0	0	0	0	0	0	0	No	ANXA7
Q16853	0	0	0	0	0	0	0	No	AOC3
Q06278	0	0	0	0	0	0	0	No	AOX1
O94973-3	0	0	0	0	0	0	0	No	AP2A2
P63010-2	0	0	0	0	0	0	0	No	AP2B1
Q96CW1-2	0	0	0	0	0	0	0	No	AP2M1
O00203-3	0	0	0	0	0	0	0	No	AP3B1
O14617-4	0	0	0	0	0	0	0	No	AP3D1
Q9Y2T2	0	0	0	0	0	0	0	No	AP3M1
Q92572	0	0	0	0	0	0	0	No	AP3S1
P02743	0	0	0	0	0	0	0	No	APCS
P13798	0	0	0	0	0	0	0	No	APEH
P04114	0	0	0	0	0	0	0	No	APOB
O60306	0	0	0	0	0	0	0	No	AQR
P10398	0	0	0	0	0	0	0	No	ARAF
P48444	0	0	0	0	0	0	0	No	ARCN1
P61204	0	0	0	0	0	0	0	No	ARF3
P18085	0	0	0	0	0	0	0	No	ARF4
P84085	0	0	0	0	0	0	0	No	ARF5
Q8N6H7	0	0	0	0	0	0	0	No	ARFGAP2
Q9NP61-2	0	0	0	0	0	0	0	No	ARFGAP3
Q9Y6D5	0	0	0	0	0	0	0	No	ARFGEF2
P05089-2	0	0	0	0	0	0	0	No	ARG1
Q07960	0	0	0	0	0	0	0	No	ARHGAP1
A7KAX9-2	0	0	0	0	0	0	0	No	ARHGAP32
P52565	0	0	0	0	0	0	0	No	ARHGDIA
Q92888	0	0	0	0	0	0	0	No	ARHGEF1
Q9HCE6-4	0	0	0	0	0	0	0	No	ARHGEF10L
O15085	0	0	0	0	0	0	0	No	ARHGEF11
Q9NZN5-2	0	0	0	0	0	0	0	No	ARHGEF12
Q92974-3	0	0	0	0	0	0	0	No	ARHGEF2
Q8TER5-2	0	0	0	0	0	0	0	No	ARHGEF40
Q15052-2	0	0	0	0	0	0	0	No	ARHGEF6
Q66PJ3	0	0	0	0	0	0	0	No	ARL6IP4
Q92747-2	0	0	0	0	0	0	0	No	ARPC1A
O15144	0	0	0	0	0	0	0	No	ARPC2
O15145	0	0	0	0	0	0	0	No	ARPC3
P59998	0	0	0	0	0	0	0	No	ARPC4
O00192-2	0	0	0	0	0	0	0	No	ARVCF
P04424-2	0	0	0	0	0	0	0	No	ASL
Q12797-10	0	0	0	0	0	0	0	No	ASPH
Q9BXN1	0	0	0	0	0	0	0	No	ASPN
P00966	0	0	0	0	0	0	0	No	ASS1
Q6PL18	0	0	0	0	0	0	0	No	ATAD2
Q9ULI0-2	0	0	0	0	0	0	0	No	ATAD2B
Q9NVI7-2	0	0	0	0	0	0	0	No	ATAD3A
P31939	0	0	0	0	0	0	0	No	ATIC
Q8WXF7-2	0	0	0	0	0	0	0	No	ATL1
P54707	0	0	0	0	0	0	0	No	ATP12A
Q9HD20-2	0	0	0	0	0	0	0	No	ATP13A1
P05023-4	0	0	0	0	0	0	0	No	ATP1A1
P05026-2	0	0	0	0	0	0	0	No	ATP1B1
P16615-5	0	0	0	0	0	0	0	No	ATP2A2
P25705	0	0	0	0	0	0	0	No	ATP5F1A
P06576	0	0	0	0	0	0	0	No	ATP5F1B
P36542-2	0	0	0	0	0	0	0	No	ATP5F1C
P30049	0	0	0	0	0	0	0	No	ATP5F1D
P24539	0	0	0	0	0	0	0	No	ATP5PB
Q93050-1	0	0	0	0	0	0	0	No	ATP6V0A1
P61421	0	0	0	0	0	0	0	No	ATP6V0D1
P21281	0	0	0	0	0	0	0	No	ATP6V1B2
P36543-3	0	0	0	0	0	0	0	No	ATP6V1E1
O95670-2	0	0	0	0	0	0	0	No	ATP6V1G2
P25311	0	0	0	0	0	0	0	No	AZGP1
P61769	0	0	0	0	0	0	0	No	B2M
Q6Y288	0	0	0	0	0	0	0	No	B3GLCT
Q6ZMB0-2	0	0	0	0	0	0	0	No	B3GNT6
Q8NFL0	0	0	0	0	0	0	0	No	B3GNT7
O60513	0	0	0	0	0	0	0	No	B4GALT4
Q14032	0	0	0	0	0	0	0	No	BAAT
O95817	0	0	0	0	0	0	0	No	BAG3
O94812-7	0	0	0	0	0	0	0	No	BAIAP3
O75531	0	0	0	0	0	0	0	No	BANF1
Q9UIG0-2	0	0	0	0	0	0	0	No	BAZ1B
Q9NYF8-3	0	0	0	0	0	0	0	No	BCLAF1
Q02338	0	0	0	0	0	0	0	No	BDH1
P21810	0	0	0	0	0	0	0	No	BGN
Q93088	0	0	0	0	0	0	0	No	BHMT
Q9H2M3	0	0	0	0	0	0	0	No	BHMT2
Q9NZM4-2	0	0	0	0	0	0	0	No	BICRA
P13497-4	0	0	0	0	0	0	0	No	BMP1
Q14137	0	0	0	0	0	0	0	No	BOP1
P17213	0	0	0	0	0	0	0	No	BPI
Q6PJG6	0	0	0	0	0	0	0	No	BRAT1
P25440-3	0	0	0	0	0	0	0	No	BRD2
Q15059	0	0	0	0	0	0	0	No	BRD3
O60885	0	0	0	0	0	0	0	No	BRD4
Q9H8M2	0	0	0	0	0	0	0	No	BRD9
Q8TDN6	0	0	0	0	0	0	0	No	BRIX1
Q10589-2	0	0	0	0	0	0	0	No	BST2
Q9Y297-2	0	0	0	0	0	0	0	No	BTRC
Q9BRD0	0	0	0	0	0	0	0	No	BUD13
P41223	0	0	0	0	0	0	0	No	BUD31
P02745	0	0	0	0	0	0	0	No	C1QA
Q07021	0	0	0	0	0	0	0	No	C1QBP
P02747	0	0	0	0	0	0	0	No	C1QC
P00736	0	0	0	0	0	0	0	No	C1R
P09871	0	0	0	0	0	0	0	No	C1S
P06681	0	0	0	0	0	0	0	No	C2
Q53TS8-4	0	0	0	0	0	0	0	No	C2CD6
P01024	0	0	0	0	0	0	0	No	C3
P0C0L4	0	0	0	0	0	0	0	No	C4A
P07357	0	0	0	0	0	0	0	No	C8A
Q9H8G2	0	0	0	0	0	0	0	No	CAAP1
Q8WUQ7	0	0	0	0	0	0	0	No	CACTIN
Q86Y37-4	0	0	0	0	0	0	0	No	CACUL1
Q05682-5	0	0	0	0	0	0	0	No	CALD1
P0DP25	0	0	0	0	0	0	0	No	CALM3
P27482	0	0	0	0	0	0	0	No	CALML3
Q9NZT1	0	0	0	0	0	0	0	No	CALML5
P27797	0	0	0	0	0	0	0	No	CALR
Q13557-8	0	0	0	0	0	0	0	No	CAMK2D
Q13555-10	0	0	0	0	0	0	0	No	CAMK2G
P27824-2	0	0	0	0	0	0	0	No	CANX
Q01518-2	0	0	0	0	0	0	0	No	CAP1
P40121-2	0	0	0	0	0	0	0	No	CAPG
P07384	0	0	0	0	0	0	0	No	CAPN1
P17655	0	0	0	0	0	0	0	No	CAPN2
Q9Y6Q1	0	0	0	0	0	0	0	No	CAPN6
Q14444-2	0	0	0	0	0	0	0	No	CAPRIN1
P52907	0	0	0	0	0	0	0	No	CAPZA1
P47755	0	0	0	0	0	0	0	No	CAPZA2
P47756-2	0	0	0	0	0	0	0	No	CAPZB
P31944	0	0	0	0	0	0	0	No	CASP14
P55212-2	0	0	0	0	0	0	0	No	CASP6
P04040	0	0	0	0	0	0	0	No	CAT
Q03135-2	0	0	0	0	0	0	0	No	CAV1
Q6NZI2	0	0	0	0	0	0	0	No	CAVIN1
P16152	0	0	0	0	0	0	0	No	CBR1
P0DN79	0	0	0	0	0	0	0	No	CBSL
P83916	0	0	0	0	0	0	0	No	CBX1
Q13185	0	0	0	0	0	0	0	No	CBX3
P45973	0	0	0	0	0	0	0	No	CBX5
Q6P1N0-2	0	0	0	0	0	0	0	No	CC2D1A
Q8N163-2	0	0	0	0	0	0	0	No	CCAR2
Q8NCX0	0	0	0	0	0	0	0	No	CCDC150
Q5M9N0	0	0	0	0	0	0	0	No	CCDC158
Q7Z6B0	0	0	0	0	0	0	0	No	CCDC91
Q9UK58-4	0	0	0	0	0	0	0	No	CCNL1
Q96S94-5	0	0	0	0	0	0	0	No	CCNL2
P78371	0	0	0	0	0	0	0	No	CCT2
P49368-2	0	0	0	0	0	0	0	No	CCT3
P50991-2	0	0	0	0	0	0	0	No	CCT4
P48643	0	0	0	0	0	0	0	No	CCT5
P40227-2	0	0	0	0	0	0	0	No	CCT6A
Q92526-2	0	0	0	0	0	0	0	No	CCT6B
Q99832-3	0	0	0	0	0	0	0	No	CCT7
P50990	0	0	0	0	0	0	0	No	CCT8
P60033	0	0	0	0	0	0	0	No	CD81
O60508	0	0	0	0	0	0	0	No	CDC40
P60953	0	0	0	0	0	0	0	No	CDC42
Q9Y5S2	0	0	0	0	0	0	0	No	CDC42BPB
Q99459	0	0	0	0	0	0	0	No	CDC5L
P12830	0	0	0	0	0	0	0	No	CDH1
P55287-2	0	0	0	0	0	0	0	No	CDH11
Q12864	0	0	0	0	0	0	0	No	CDH17
P19022-2	0	0	0	0	0	0	0	No	CDH2
P21127	0	0	0	0	0	0	0	No	CDK11B
Q96SN8-3	0	0	0	0	0	0	0	No	CDK5RAP2
Q4KMG0-2	0	0	0	0	0	0	0	No	CDON
Q15517	0	0	0	0	0	0	0	No	CDSN
P40199	0	0	0	0	0	0	0	No	CEACAM6
Q14002	0	0	0	0	0	0	0	No	CEACAM7
Q9NYQ7	0	0	0	0	0	0	0	No	CELSR3
P49454	0	0	0	0	0	0	0	No	CENPF
Q9BS16	0	0	0	0	0	0	0	No	CENPK
Q66GS9	0	0	0	0	0	0	0	No	CEP135
Q9BV73-2	0	0	0	0	0	0	0	No	CEP250
P23141-3	0	0	0	0	0	0	0	No	CES1
P00751	0	0	0	0	0	0	0	No	CFB
P08603	0	0	0	0	0	0	0	No	CFH
P05156	0	0	0	0	0	0	0	No	CFI
P23528	0	0	0	0	0	0	0	No	CFL1
Q9P2M7	0	0	0	0	0	0	0	No	CGN
Q0VF96	0	0	0	0	0	0	0	No	CGNL1
Q9NX63	0	0	0	0	0	0	0	No	CHCHD3
Q12873-2	0	0	0	0	0	0	0	No	CHD3
Q8IWX8	0	0	0	0	0	0	0	No	CHERP
Q9Y3Y2-4	0	0	0	0	0	0	0	No	CHTOP
Q96RK0	0	0	0	0	0	0	0	No	CIC
Q86X95	0	0	0	0	0	0	0	No	CIR1
Q8WWK9-4	0	0	0	0	0	0	0	No	CKAP2
Q07065	0	0	0	0	0	0	0	No	CKAP4
Q14008-2	0	0	0	0	0	0	0	No	CKAP5
P12277	0	0	0	0	0	0	0	No	CKB
P12532	0	0	0	0	0	0	0	No	CKMT1A
Q8N2M8-3	0	0	0	0	0	0	0	No	CLASRP
A8K7I4	0	0	0	0	0	0	0	No	CLCA1
Q14CN2	0	0	0	0	0	0	0	No	CLCA4
O95832	0	0	0	0	0	0	0	No	CLDN1
O14493	0	0	0	0	0	0	0	No	CLDN4
O00299	0	0	0	0	0	0	0	No	CLIC1
Q14677	0	0	0	0	0	0	0	No	CLINT1
P30622-2	0	0	0	0	0	0	0	No	CLIP1
P49760-3	0	0	0	0	0	0	0	No	CLK2
Q96JQ2	0	0	0	0	0	0	0	No	CLMN
Q8NCR9	0	0	0	0	0	0	0	No	CLRN3
Q00610-2	0	0	0	0	0	0	0	No	CLTC
P23946	0	0	0	0	0	0	0	No	CMA1
Q96DG6	0	0	0	0	0	0	0	No	CMBL
Q96KP4	0	0	0	0	0	0	0	No	CNDP2
P51911	0	0	0	0	0	0	0	No	CNN1
Q99439	0	0	0	0	0	0	0	No	CNN2
Q8NE01	0	0	0	0	0	0	0	No	CNNM3
Q6P4Q7	0	0	0	0	0	0	0	No	CNNM4
P09543	0	0	0	0	0	0	0	No	CNP
Q13057	0	0	0	0	0	0	0	No	COASY
Q96JB2-2	0	0	0	0	0	0	0	No	COG3
Q05707	0	0	0	0	0	0	0	No	COL14A1
Q07092-2	0	0	0	0	0	0	0	No	COL16A1
P39060-2	0	0	0	0	0	0	0	No	COL18A1
P02452	0	0	0	0	0	0	0	No	COL1A1
P08123	0	0	0	0	0	0	0	No	COL1A2
P02461	0	0	0	0	0	0	0	No	COL3A1
P20908	0	0	0	0	0	0	0	No	COL5A1
P25940	0	0	0	0	0	0	0	No	COL5A3
P12111-4	0	0	0	0	0	0	0	No	COL6A3
Q02388-2	0	0	0	0	0	0	0	No	COL7A1
Q8NBJ5	0	0	0	0	0	0	0	No	COLGALT1
P53621	0	0	0	0	0	0	0	No	COPA
P53618	0	0	0	0	0	0	0	No	COPB1
P35606-2	0	0	0	0	0	0	0	No	COPB2
O14579	0	0	0	0	0	0	0	No	COPE
Q96MF6-3	0	0	0	0	0	0	0	No	COQ10A
Q9ULV4	0	0	0	0	0	0	0	No	CORO1C
P00450	0	0	0	0	0	0	0	No	CP
P15088	0	0	0	0	0	0	0	No	CPA3
Q9UI42-2	0	0	0	0	0	0	0	No	CPA4
Q99829	0	0	0	0	0	0	0	No	CPNE1
O75131	0	0	0	0	0	0	0	No	CPNE3
P31327-3	0	0	0	0	0	0	0	No	CPS1
Q10570	0	0	0	0	0	0	0	No	CPSF1
Q9P2I0	0	0	0	0	0	0	0	No	CPSF2
Q9UKF6	0	0	0	0	0	0	0	No	CPSF3
Q16630-3	0	0	0	0	0	0	0	No	CPSF6
P50416-2	0	0	0	0	0	0	0	No	CPT1A
P23786	0	0	0	0	0	0	0	No	CPT2
P29373	0	0	0	0	0	0	0	No	CRABP2
Q9UGL9	0	0	0	0	0	0	0	No	CRCT1
Q9BZJ0-2	0	0	0	0	0	0	0	No	CRNKL1
Q5TZA2-2	0	0	0	0	0	0	0	No	CROCC
Q9Y4K1	0	0	0	0	0	0	0	No	CRYBG1
O75390	0	0	0	0	0	0	0	No	CS
O75534-2	0	0	0	0	0	0	0	No	CSDE1
P55060-4	0	0	0	0	0	0	0	No	CSE1L
P48729-3	0	0	0	0	0	0	0	No	CSNK1A1
P01034	0	0	0	0	0	0	0	No	CST3
P01040	0	0	0	0	0	0	0	No	CSTA
P04080	0	0	0	0	0	0	0	No	CSTB
Q13363-2	0	0	0	0	0	0	0	No	CTBP1
P35221	0	0	0	0	0	0	0	No	CTNNA1
P26232-2	0	0	0	0	0	0	0	No	CTNNA2
P35222	0	0	0	0	0	0	0	No	CTNNB1
O60716	0	0	0	0	0	0	0	No	CTNND1
P17812-2	0	0	0	0	0	0	0	No	CTPS1
P10619-2	0	0	0	0	0	0	0	No	CTSA
P07858	0	0	0	0	0	0	0	No	CTSB
P07339	0	0	0	0	0	0	0	No	CTSD
Q14247	0	0	0	0	0	0	0	No	CTTN
Q13618-3	0	0	0	0	0	0	0	No	CUL3
Q13619	0	0	0	0	0	0	0	No	CUL4A
Q9HCG8	0	0	0	0	0	0	0	No	CWC22
Q9NXE8	0	0	0	0	0	0	0	No	CWC25
Q2TBE0	0	0	0	0	0	0	0	No	CWF19L2
P00387-2	0	0	0	0	0	0	0	No	CYB5R3
Q7L576	0	0	0	0	0	0	0	No	CYFIP1
P05177	0	0	0	0	0	0	0	No	CYP1A2
Q02318	0	0	0	0	0	0	0	No	CYP27A1
P11509	0	0	0	0	0	0	0	No	CYP2A6
P33261	0	0	0	0	0	0	0	No	CYP2C19
P10632	0	0	0	0	0	0	0	No	CYP2C8
P05181	0	0	0	0	0	0	0	No	CYP2E1
Q08477-2	0	0	0	0	0	0	0	No	CYP4F3
Q9UNU6	0	0	0	0	0	0	0	No	CYP8B1
Q14118	0	0	0	0	0	0	0	No	DAG1
P51398-2	0	0	0	0	0	0	0	No	DAP3
P14868	0	0	0	0	0	0	0	No	DARS
Q9UJU6-5	0	0	0	0	0	0	0	No	DBNL
P11182	0	0	0	0	0	0	0	No	DBT
Q5TAQ9	0	0	0	0	0	0	0	No	DCAF8
P07585	0	0	0	0	0	0	0	No	DCN
P40126	0	0	0	0	0	0	0	No	DCT
Q7Z4W1	0	0	0	0	0	0	0	No	DCXR
Q16531	0	0	0	0	0	0	0	No	DDB1
P39656-2	0	0	0	0	0	0	0	No	DDOST
Q08345-2	0	0	0	0	0	0	0	No	DDR1
Q92499-3	0	0	0	0	0	0	0	No	DDX1
Q92841-1	0	0	0	0	0	0	0	No	DDX17
Q9NVP1	0	0	0	0	0	0	0	No	DDX18
Q9BUQ8	0	0	0	0	0	0	0	No	DDX23
Q96GQ7	0	0	0	0	0	0	0	No	DDX27
O00148	0	0	0	0	0	0	0	No	DDX39A
O00571-2	0	0	0	0	0	0	0	No	DDX3X
Q7L014	0	0	0	0	0	0	0	No	DDX46
P17844-2	0	0	0	0	0	0	0	No	DDX5
Q9NY93-2	0	0	0	0	0	0	0	No	DDX56
O95786	0	0	0	0	0	0	0	No	DDX58
Q9P2X7	0	0	0	0	0	0	0	No	DEC1
Q6ZN54-4	0	0	0	0	0	0	0	No	DEF8
P35659	0	0	0	0	0	0	0	No	DEK
P17661	0	0	0	0	0	0	0	No	DES
Q15392-2	0	0	0	0	0	0	0	No	DHCR24
O43143	0	0	0	0	0	0	0	No	DHX15
Q9H5Z1	0	0	0	0	0	0	0	No	DHX35
Q14562	0	0	0	0	0	0	0	No	DHX8
O60610-2	0	0	0	0	0	0	0	No	DIAPH1
Q8IYB7-5	0	0	0	0	0	0	0	No	DIS3L2
O60832	0	0	0	0	0	0	0	No	DKC1
Q9UGM3-9	0	0	0	0	0	0	0	No	DMBT1
P11532-10	0	0	0	0	0	0	0	No	DMD
P11532-4	0	0	0	0	0	0	0	No	DMD
Q9UI17	0	0	0	0	0	0	0	No	DMGDH
O60884	0	0	0	0	0	0	0	No	DNAJA2
Q96EY1	0	0	0	0	0	0	0	No	DNAJA3
Q9UBS4	0	0	0	0	0	0	0	No	DNAJB11
O75190-2	0	0	0	0	0	0	0	No	DNAJB6
Q8IXB1	0	0	0	0	0	0	0	No	DNAJC10
P50570-3	0	0	0	0	0	0	0	No	DNM2
P26358-3	0	0	0	0	0	0	0	No	DNMT1
Q9ULA0	0	0	0	0	0	0	0	No	DNPEP
Q5QJE6	0	0	0	0	0	0	0	No	DNTTIP2
Q96N67-4	0	0	0	0	0	0	0	No	DOCK7
Q8NF50-4	0	0	0	0	0	0	0	No	DOCK8
O60762	0	0	0	0	0	0	0	No	DPM1
Q07507	0	0	0	0	0	0	0	No	DPT
Q14117	0	0	0	0	0	0	0	No	DPYS
Q16555-2	0	0	0	0	0	0	0	No	DPYSL2
Q14195-2	0	0	0	0	0	0	0	No	DPYSL3
Q08554-2	0	0	0	0	0	0	0	No	DSC1
Q14574-2	0	0	0	0	0	0	0	No	DSC3
Q02413	0	0	0	0	0	0	0	No	DSG1
Q14126	0	0	0	0	0	0	0	No	DSG2
Q86SJ6	0	0	0	0	0	0	0	No	DSG4
P15924	0	0	0	0	0	0	0	No	DSP
Q03001-14	0	0	0	0	0	0	0	No	DST
P60981	0	0	0	0	0	0	0	No	DSTN
Q8TDB6	0	0	0	0	0	0	0	No	DTX3L
Q14204	0	0	0	0	0	0	0	No	DYNC1H1
Q13409-6	0	0	0	0	0	0	0	No	DYNC1I2
P63167	0	0	0	0	0	0	0	No	DYNLL1
P30084	0	0	0	0	0	0	0	No	ECHS1
O94769	0	0	0	0	0	0	0	No	ECM2
Q6P2E9-2	0	0	0	0	0	0	0	No	EDC4
Q5VTE0	0	0	0	0	0	0	0	No	EEF1A1P5
P24534	0	0	0	0	0	0	0	No	EEF1B2
P29692	0	0	0	0	0	0	0	No	EEF1D
P26641	0	0	0	0	0	0	0	No	EEF1G
P13639	0	0	0	0	0	0	0	No	EEF2
O75071	0	0	0	0	0	0	0	No	EFCAB14
O95967	0	0	0	0	0	0	0	No	EFEMP2
Q15029-2	0	0	0	0	0	0	0	No	EFTUD2
Q9NZN4-2	0	0	0	0	0	0	0	No	EHD2
Q08426	0	0	0	0	0	0	0	No	EHHADH
P41091	0	0	0	0	0	0	0	No	EIF2S3
Q14152-2	0	0	0	0	0	0	0	No	EIF3A
P55884	0	0	0	0	0	0	0	No	EIF3B
Q99613-2	0	0	0	0	0	0	0	No	EIF3C
P60228	0	0	0	0	0	0	0	No	EIF3E
O00303	0	0	0	0	0	0	0	No	EIF3F
O15372	0	0	0	0	0	0	0	No	EIF3H
Q13347	0	0	0	0	0	0	0	No	EIF3I
Q9Y262	0	0	0	0	0	0	0	No	EIF3L
Q7L2H7-2	0	0	0	0	0	0	0	No	EIF3M
P38919	0	0	0	0	0	0	0	No	EIF4A3
Q04637-6	0	0	0	0	0	0	0	No	EIF4G1
Q15056-2	0	0	0	0	0	0	0	No	EIF4H
P56537	0	0	0	0	0	0	0	No	EIF6
P08246	0	0	0	0	0	0	0	No	ELANE
P50402	0	0	0	0	0	0	0	No	EMD
O95834	0	0	0	0	0	0	0	No	EML2
Q9HC35-2	0	0	0	0	0	0	0	No	EML4
P21128-3	0	0	0	0	0	0	0	No	ENDOU
Q9NPA8-2	0	0	0	0	0	0	0	No	ENY2
P11171-6	0	0	0	0	0	0	0	No	EPB41
Q9H329-2	0	0	0	0	0	0	0	No	EPB41L4B
Q9HCM4-2	0	0	0	0	0	0	0	No	EPB41L5
P16422	0	0	0	0	0	0	0	No	EPCAM
P34913-3	0	0	0	0	0	0	0	No	EPHX2
P58107	0	0	0	0	0	0	0	No	EPPK1
P07814	0	0	0	0	0	0	0	No	EPRS
Q96J88-2	0	0	0	0	0	0	0	No	EPSTI1
Q9NZ08	0	0	0	0	0	0	0	No	ERAP1
O15083	0	0	0	0	0	0	0	No	ERC2
Q969X5-2	0	0	0	0	0	0	0	No	ERGIC1
O75477	0	0	0	0	0	0	0	No	ERLIN1
O94905	0	0	0	0	0	0	0	No	ERLIN2
Q7Z2K6	0	0	0	0	0	0	0	No	ERMP1
Q96HE7	0	0	0	0	0	0	0	No	ERO1A
Q9BS26	0	0	0	0	0	0	0	No	ERP44
P10768	0	0	0	0	0	0	0	No	ESD
Q6NXG1-2	0	0	0	0	0	0	0	No	ESRP1
A0FGR8-2	0	0	0	0	0	0	0	No	ESYT2
O95571	0	0	0	0	0	0	0	No	ETHE1
Q92817	0	0	0	0	0	0	0	No	EVPL
Q17RC7	0	0	0	0	0	0	0	No	EXOC3L4
Q96A65-2	0	0	0	0	0	0	0	No	EXOC4
Q8NEV8-2	0	0	0	0	0	0	0	No	EXPH5
P15311	0	0	0	0	0	0	0	No	EZR
P00488	0	0	0	0	0	0	0	No	F13A1
P00734	0	0	0	0	0	0	0	No	F2
P00740-2	0	0	0	0	0	0	0	No	F9
P07148	0	0	0	0	0	0	0	No	FABP1
Q01469	0	0	0	0	0	0	0	No	FABP5
P16930-2	0	0	0	0	0	0	0	No	FAH
Q9NVQ4-2	0	0	0	0	0	0	0	No	FAIM
Q96TA1-2	0	0	0	0	0	0	0	No	FAM129B
Q5BKY9	0	0	0	0	0	0	0	No	FAM133B
Q9NTX9	0	0	0	0	0	0	0	No	FAM217B
Q96BQ1	0	0	0	0	0	0	0	No	FAM3D
Q5VT40	0	0	0	0	0	0	0	No	FAM78B
Q2M2I3	0	0	0	0	0	0	0	No	FAM83E
Q6ZRV2	0	0	0	0	0	0	0	No	FAM83H
Q9Y4F1	0	0	0	0	0	0	0	No	FARP1
O94887-3	0	0	0	0	0	0	0	No	FARP2
Q9Y285-2	0	0	0	0	0	0	0	No	FARSA
Q9NSD9-2	0	0	0	0	0	0	0	No	FARSB
P49327	0	0	0	0	0	0	0	No	FASN
P22087	0	0	0	0	0	0	0	No	FBL
P35555	0	0	0	0	0	0	0	No	FBN1
P35556	0	0	0	0	0	0	0	No	FBN2
P09467	0	0	0	0	0	0	0	No	FBP1
Q8IX29-2	0	0	0	0	0	0	0	No	FBXO16
Q9Y6R7	0	0	0	0	0	0	0	No	FCGBP
Q86WN1-3	0	0	0	0	0	0	0	No	FCHSD1
O00602	0	0	0	0	0	0	0	No	FCN1
Q9BQL6-4	0	0	0	0	0	0	0	No	FERMT1
Q96AC1-2	0	0	0	0	0	0	0	No	FERMT2
Q86UX7-2	0	0	0	0	0	0	0	No	FERMT3
P07332-2	0	0	0	0	0	0	0	No	FES
P21802-12	0	0	0	0	0	0	0	No	FGFR2
Q08830	0	0	0	0	0	0	0	No	FGL1
Q14192	0	0	0	0	0	0	0	No	FHL2
Q6UN15-3	0	0	0	0	0	0	0	No	FIP1L1
P21333-2	0	0	0	0	0	0	0	No	FLNA
O75369-2	0	0	0	0	0	0	0	No	FLNB
Q14315-2	0	0	0	0	0	0	0	No	FLNC
O75955-2	0	0	0	0	0	0	0	No	FLOT1
P31513	0	0	0	0	0	0	0	No	FMO3
P49326	0	0	0	0	0	0	0	No	FMO5
Q06828	0	0	0	0	0	0	0	No	FMOD
Q53EP0-2	0	0	0	0	0	0	0	No	FNDC3B
P98177-2	0	0	0	0	0	0	0	No	FOXO4
Q9Y2L6-2	0	0	0	0	0	0	0	No	FRMD4B
Q16658	0	0	0	0	0	0	0	No	FSCN1
Q5CZC0-2	0	0	0	0	0	0	0	No	FSIP2
O95954	0	0	0	0	0	0	0	No	FTCD
P02794	0	0	0	0	0	0	0	No	FTH1
P02792	0	0	0	0	0	0	0	No	FTL
Q8IY81	0	0	0	0	0	0	0	No	FTSJ3
P51114-3	0	0	0	0	0	0	0	No	FXR1
O15117-3	0	0	0	0	0	0	0	No	FYB1
Q9BQS8	0	0	0	0	0	0	0	No	FYCO1
Q96QD9	0	0	0	0	0	0	0	No	FYTTD1
P10253	0	0	0	0	0	0	0	No	GAA
P28476	0	0	0	0	0	0	0	No	GABRR2
Q9H3Q3	0	0	0	0	0	0	0	No	GAL3ST2
P51570	0	0	0	0	0	0	0	No	GALK1
P34059	0	0	0	0	0	0	0	No	GALNS
Q14435	0	0	0	0	0	0	0	No	GALNT3
Q8N4A0	0	0	0	0	0	0	0	No	GALNT4
Q9NY28	0	0	0	0	0	0	0	No	GALNT8
Q9H2C0	0	0	0	0	0	0	0	No	GAN
Q14697-2	0	0	0	0	0	0	0	No	GANAB
Q14697	0	0	0	0	0	0	0	No	GANAB
P04406	0	0	0	0	0	0	0	No	GAPDH
Q9NY12-2	0	0	0	0	0	0	0	No	GAR1
P41250	0	0	0	0	0	0	0	No	GARS
P22102	0	0	0	0	0	0	0	No	GART
P50440-3	0	0	0	0	0	0	0	No	GATM
Q04446	0	0	0	0	0	0	0	No	GBE1
P02774	0	0	0	0	0	0	0	No	GC
P28676	0	0	0	0	0	0	0	No	GCA
P01275	0	0	0	0	0	0	0	No	GCG
Q92616	0	0	0	0	0	0	0	No	GCN1
Q9Y2T3-3	0	0	0	0	0	0	0	No	GDA
P31150	0	0	0	0	0	0	0	No	GDI1
P50395	0	0	0	0	0	0	0	No	GDI2
Q06210-2	0	0	0	0	0	0	0	No	GFPT1
O75223	0	0	0	0	0	0	0	No	GGCT
O75420	0	0	0	0	0	0	0	No	GIGYF1
Q6Y7W6-4	0	0	0	0	0	0	0	No	GIGYF2
P16278	0	0	0	0	0	0	0	No	GLB1
P23378	0	0	0	0	0	0	0	No	GLDC
Q9HC38-2	0	0	0	0	0	0	0	No	GLOD4
P00367	0	0	0	0	0	0	0	No	GLUD1
P15104	0	0	0	0	0	0	0	No	GLUL
Q8IVS8-7	0	0	0	0	0	0	0	No	GLYCTK
P17900	0	0	0	0	0	0	0	No	GM2A
O60547-2	0	0	0	0	0	0	0	No	GMDS
P49915-2	0	0	0	0	0	0	0	No	GMPS
P04899-4	0	0	0	0	0	0	0	No	GNAI2
P62879	0	0	0	0	0	0	0	No	GNB2
Q9BVP2-2	0	0	0	0	0	0	0	No	GNL3
Q14749	0	0	0	0	0	0	0	No	GNMT
Q08379	0	0	0	0	0	0	0	No	GOLGA2
Q9HD26	0	0	0	0	0	0	0	No	GOPC
P17174	0	0	0	0	0	0	0	No	GOT1
P00505-2	0	0	0	0	0	0	0	No	GOT2
Q9BRR8	0	0	0	0	0	0	0	No	GPATCH1
Q9UKJ3-2	0	0	0	0	0	0	0	No	GPATCH8
P43304-2	0	0	0	0	0	0	0	No	GPD2
Q9NQX3	0	0	0	0	0	0	0	No	GPHN
P06744	0	0	0	0	0	0	0	No	GPI
Q8NFJ5	0	0	0	0	0	0	0	No	GPRC5A
Q8IYS0-2	0	0	0	0	0	0	0	No	GRAMD1C
Q14451-2	0	0	0	0	0	0	0	No	GRB7
Q9UBQ7	0	0	0	0	0	0	0	No	GRHPR
O43424-2	0	0	0	0	0	0	0	No	GRID2
Q4V328-4	0	0	0	0	0	0	0	No	GRIPAP1
Q9BQ67	0	0	0	0	0	0	0	No	GRWD1
Q96QA5	0	0	0	0	0	0	0	No	GSDMA
P06396-2	0	0	0	0	0	0	0	No	GSN
P00390-5	0	0	0	0	0	0	0	No	GSR
P09210	0	0	0	0	0	0	0	No	GSTA2
P09211	0	0	0	0	0	0	0	No	GSTP1
Q9BZE4	0	0	0	0	0	0	0	No	GTPBP4
P08236-3	0	0	0	0	0	0	0	No	GUSB
P13807-2	0	0	0	0	0	0	0	No	GYS1
P54840	0	0	0	0	0	0	0	No	GYS2
P07305	0	0	0	0	0	0	0	No	H1F0
Q71UI9	0	0	0	0	0	0	0	No	H2AFV
O75367	0	0	0	0	0	0	0	No	H2AFY
Q9P0M6	0	0	0	0	0	0	0	No	H2AFY2
O95479	0	0	0	0	0	0	0	No	H6PD
Q14520-2	0	0	0	0	0	0	0	No	HABP2
Q9P035	0	0	0	0	0	0	0	No	HACD3
P40939	0	0	0	0	0	0	0	No	HADHA
P55084-2	0	0	0	0	0	0	0	No	HADHB
P42357	0	0	0	0	0	0	0	No	HAL
P12081-3	0	0	0	0	0	0	0	No	HARS
Q8TF76	0	0	0	0	0	0	0	No	HASPIN
P69905	0	0	0	0	0	0	0	No	HBA1;
P68871	0	0	0	0	0	0	0	No	HBB
Q96DB2	0	0	0	0	0	0	0	No	HDAC11
Q92769-3	0	0	0	0	0	0	0	No	HDAC2
Q9H583	0	0	0	0	0	0	0	No	HEATR1
Q9ULT8	0	0	0	0	0	0	0	No	HECTD1
Q8IVU3-2	0	0	0	0	0	0	0	No	HERC6
Q93099	0	0	0	0	0	0	0	No	HGD
Q9Y241	0	0	0	0	0	0	0	No	HIGD1A
O75146	0	0	0	0	0	0	0	No	HIP1R
P16401	0	0	0	0	0	0	0	No	HIST1H1B
P16403	0	0	0	0	0	0	0	No	HIST1H1C
P10412	0	0	0	0	0	0	0	No	HIST1H1E
Q99878	0	0	0	0	0	0	0	No	HIST1H2AJ
Q99880	0	0	0	0	0	0	0	No	HIST1H2BL
P62805	0	0	0	0	0	0	0	No	HIST1H4A
Q6DRA6	0	0	0	0	0	0	0	No	HIST2H2BD
Q16778	0	0	0	0	0	0	0	No	HIST2H2BE
Q71DI3	0	0	0	0	0	0	0	No	HIST2H3A;
P19367-4	0	0	0	0	0	0	0	No	HK1
P10316	0	0	0	0	0	0	0	No	HLA-A
P05534	0	0	0	0	0	0	0	No	HLA-A
P30479	0	0	0	0	0	0	0	No	HLA-B
P30508	0	0	0	0	0	0	0	No	HLA-C
P01903	0	0	0	0	0	0	0	No	HLA-DRA
Q30167	0	0	0	0	0	0	0	No	HLA-DRB1
P09429	0	0	0	0	0	0	0	No	HMGB1
P54868	0	0	0	0	0	0	0	No	HMGCS2
P09601	0	0	0	0	0	0	0	No	HMOX1
Q13151	0	0	0	0	0	0	0	No	HNRNPA0
P09651-3	0	0	0	0	0	0	0	No	HNRNPA1
Q99729-3	0	0	0	0	0	0	0	No	HNRNPAB
Q14103-4	0	0	0	0	0	0	0	No	HNRNPD
O14979-3	0	0	0	0	0	0	0	No	HNRNPDL
P31943	0	0	0	0	0	0	0	No	HNRNPH1
P55795	0	0	0	0	0	0	0	No	HNRNPH2
P31942-3	0	0	0	0	0	0	0	No	HNRNPH3
P14866	0	0	0	0	0	0	0	No	HNRNPL
P52272-2	0	0	0	0	0	0	0	No	HNRNPM
O43390-4	0	0	0	0	0	0	0	No	HNRNPR
Q9BUJ2-4	0	0	0	0	0	0	0	No	HNRNPUL1
Q9UJC3-2	0	0	0	0	0	0	0	No	HOOK1
Q96ED9-2	0	0	0	0	0	0	0	No	HOOK2
P00738-2	0	0	0	0	0	0	0	No	HP
Q5SSJ5	0	0	0	0	0	0	0	No	HP1BP3
P32754-2	0	0	0	0	0	0	0	No	HPD
P02790	0	0	0	0	0	0	0	No	HPX
P04196	0	0	0	0	0	0	0	No	HRG
Q53GQ0	0	0	0	0	0	0	0	No	HSD17B12
Q7Z5P4	0	0	0	0	0	0	0	No	HSD17B13
P51659	0	0	0	0	0	0	0	No	HSD17B4
Q58FF8	0	0	0	0	0	0	0	No	HSP90AB2P
O43301	0	0	0	0	0	0	0	No	HSPA12A
P54652	0	0	0	0	0	0	0	No	HSPA2
P11021	0	0	0	0	0	0	0	No	HSPA5
P17066	0	0	0	0	0	0	0	No	HSPA6
P38646	0	0	0	0	0	0	0	No	HSPA9
P04792	0	0	0	0	0	0	0	No	HSPB1
O14558	0	0	0	0	0	0	0	No	HSPB6
P10809	0	0	0	0	0	0	0	No	HSPD1
Q92598-2	0	0	0	0	0	0	0	No	HSPH1
Q7Z6Z7-2	0	0	0	0	0	0	0	No	HUWE1
Q9Y4L1	0	0	0	0	0	0	0	No	HYOU1
Q9NSE4	0	0	0	0	0	0	0	No	IARS2
P14735	0	0	0	0	0	0	0	No	IDE
O75874	0	0	0	0	0	0	0	No	IDH1
P48735-2	0	0	0	0	0	0	0	No	IDH2
Q0D2I5-3	0	0	0	0	0	0	0	No	IFFO1
P05015	0	0	0	0	0	0	0	No	IFNA16
Q9NWB7	0	0	0	0	0	0	0	No	IFT57
Q9P2H3-3	0	0	0	0	0	0	0	No	IFT80
Q9NZI8	0	0	0	0	0	0	0	No	IGF2BP1
O00425	0	0	0	0	0	0	0	No	IGF2BP3
P11717	0	0	0	0	0	0	0	No	IGF2R
P35858	0	0	0	0	0	0	0	No	IGFALS
P18065	0	0	0	0	0	0	0	No	IGFBP2
Q16270-2	0	0	0	0	0	0	0	No	IGFBP7
P01877	0	0	0	0	0	0	0	No	IGHA2
P01857	0	0	0	0	0	0	0	No	IGHG1
P23083	0	0	0	0	0	0	0	No	IGHV1-2
A0A0A0MS14	0	0	0	0	0	0	0	No	IGHV1-45
P01743	0	0	0	0	0	0	0	No	IGHV1-46
P01766	0	0	0	0	0	0	0	No	IGHV3-13
A0A0B4J1V0	0	0	0	0	0	0	0	No	IGHV3-15
P0DP04	0	0	0	0	0	0	0	No	IGHV3-43D
A0A0J9YX35	0	0	0	0	0	0	0	No	IGHV3-64D
P01780	0	0	0	0	0	0	0	No	IGHV3-7
A0A0B4J1V6	0	0	0	0	0	0	0	No	IGHV3-73
A0A0C4DH34	0	0	0	0	0	0	0	No	IGHV4-28
A0A0J9YXX1	0	0	0	0	0	0	0	No	IGHV5-10-1
P04430	0	0	0	0	0	0	0	No	IGKV1-16
P01594	0	0	0	0	0	0	0	No	IGKV1-33
P01602	0	0	0	0	0	0	0	No	IGKV1-5
P01601	0	0	0	0	0	0	0	No	IGKV1D-16
P04432	0	0	0	0	0	0	0	No	IGKV1D-39
A0A0C4DH68	0	0	0	0	0	0	0	No	IGKV2-24
A0A0C4DH55	0	0	0	0	0	0	0	No	IGKV3D-7
P06312	0	0	0	0	0	0	0	No	IGKV4-1
A0A0A0MT36	0	0	0	0	0	0	0	No	IGKV6D-21
P01700	0	0	0	0	0	0	0	No	IGLV1-47
P01704	0	0	0	0	0	0	0	No	IGLV2-14
P01717	0	0	0	0	0	0	0	No	IGLV3-25
Q13123	0	0	0	0	0	0	0	No	IK
Q9UHA7	0	0	0	0	0	0	0	No	IL36A
Q9NZH8	0	0	0	0	0	0	0	No	IL36G
Q9UBH0	0	0	0	0	0	0	0	No	IL36RN
Q12906-5	0	0	0	0	0	0	0	No	ILF3
Q13418-3	0	0	0	0	0	0	0	No	ILK
A1L0T0	0	0	0	0	0	0	0	No	ILVBL
Q16891-2	0	0	0	0	0	0	0	No	IMMT
Q16891	0	0	0	0	0	0	0	No	IMMT
Q9NX62	0	0	0	0	0	0	0	No	IMPAD1
Q9BT40-2	0	0	0	0	0	0	0	No	INPP5K
Q8TEX9	0	0	0	0	0	0	0	No	IPO4
O00410-2	0	0	0	0	0	0	0	No	IPO5
Q96P70	0	0	0	0	0	0	0	No	IPO9
P46940	0	0	0	0	0	0	0	No	IQGAP1
Q13576	0	0	0	0	0	0	0	No	IQGAP2
Q6DN90	0	0	0	0	0	0	0	No	IQSEC1
P05161	0	0	0	0	0	0	0	No	ISG15
P23229-7	0	0	0	0	0	0	0	No	ITGA6
P05556-2	0	0	0	0	0	0	0	No	ITGB1
P16144-3	0	0	0	0	0	0	0	No	ITGB4
P18564-2	0	0	0	0	0	0	0	No	ITGB6
P19827	0	0	0	0	0	0	0	No	ITIH1
P19823	0	0	0	0	0	0	0	No	ITIH2
Q14624-4	0	0	0	0	0	0	0	No	ITIH4
Q8WWA0	0	0	0	0	0	0	0	No	ITLN1
Q96DU7	0	0	0	0	0	0	0	No	ITPKC
Q14571	0	0	0	0	0	0	0	No	ITPR2
P28290-2	0	0	0	0	0	0	0	No	ITPRID2
P07476	0	0	0	0	0	0	0	No	IVL
P01591	0	0	0	0	0	0	0	No	JCHAIN
P14923	0	0	0	0	0	0	0	No	JUP
Q63ZY3-3	0	0	0	0	0	0	0	No	KANK2
Q15046	0	0	0	0	0	0	0	No	KARS
Q96CX2	0	0	0	0	0	0	0	No	KCTD12
P50053	0	0	0	0	0	0	0	No	KHK
Q92945	0	0	0	0	0	0	0	No	KHSRP
Q5T5P2	0	0	0	0	0	0	0	No	KIAA1217
Q96FN5	0	0	0	0	0	0	0	No	KIF12
Q9NQT8	0	0	0	0	0	0	0	No	KIF13B
Q12756	0	0	0	0	0	0	0	No	KIF1A
Q96Q89-4	0	0	0	0	0	0	0	No	KIF20B
O60282	0	0	0	0	0	0	0	No	KIF5C
Q9BVG8-4	0	0	0	0	0	0	0	No	KIFC3
Q9NSK0-3	0	0	0	0	0	0	0	No	KLC4
Q5VTJ3	0	0	0	0	0	0	0	No	KLHDC7A
Q9P2G3	0	0	0	0	0	0	0	No	KLHL14
Q92876	0	0	0	0	0	0	0	No	KLK6
P01042	0	0	0	0	0	0	0	No	KNG1
P52294	0	0	0	0	0	0	0	No	KPNA1
Q14974	0	0	0	0	0	0	0	No	KPNB1
Q5T749	0	0	0	0	0	0	0	No	KPRP
P04264	0	0	0	0	0	0	0	No	KRT1
P05783	0	0	0	0	0	0	0	No	KRT18
P08727	0	0	0	0	0	0	0	No	KRT19
O76009	0	0	0	0	0	0	0	No	KRT33A
Q01546	0	0	0	0	0	0	0	No	KRT76
P35527	0	0	0	0	0	0	0	No	KRT9
P32004-3	0	0	0	0	0	0	0	No	L1CAM
P25391	0	0	0	0	0	0	0	No	LAMA1
P24043	0	0	0	0	0	0	0	No	LAMA2
Q16787-1	0	0	0	0	0	0	0	No	LAMA3
P28838-2	0	0	0	0	0	0	0	No	LAP3
Q9P2J5	0	0	0	0	0	0	0	No	LARS
Q9Y4W2-2	0	0	0	0	0	0	0	No	LAS1L
Q14847	0	0	0	0	0	0	0	No	LASP1
Q14739	0	0	0	0	0	0	0	No	LBR
Q5TA81	0	0	0	0	0	0	0	No	LCE2C
P06239-3	0	0	0	0	0	0	0	No	LCK
P80188-2	0	0	0	0	0	0	0	No	LCN2
P13796	0	0	0	0	0	0	0	No	LCP1
O75610	0	0	0	0	0	0	0	No	LEFTY1
Q8NC56	0	0	0	0	0	0	0	No	LEMD2
P17931	0	0	0	0	0	0	0	No	LGALS3
P56470	0	0	0	0	0	0	0	No	LGALS4
P47929	0	0	0	0	0	0	0	No	LGALS7
O00182-3	0	0	0	0	0	0	0	No	LGALS9
Q9UHB6	0	0	0	0	0	0	0	No	LIMA1
Q9UGP4	0	0	0	0	0	0	0	No	LIMD1
Q8IVM7	0	0	0	0	0	0	0	No	LINC00346
Q6P1M3	0	0	0	0	0	0	0	No	LLGL2
P02545-3	0	0	0	0	0	0	0	No	LMNA
P02545	0	0	0	0	0	0	0	No	LMNA
P20700	0	0	0	0	0	0	0	No	LMNB1
Q03252	0	0	0	0	0	0	0	No	LMNB2
Q8IXW0	0	0	0	0	0	0	0	No	LMNTD2
Q8WWI1-3	0	0	0	0	0	0	0	No	LMO7
P08519	0	0	0	0	0	0	0	No	LPA
Q93052	0	0	0	0	0	0	0	No	LPP
P50851-2	0	0	0	0	0	0	0	No	LRBA
Q07954	0	0	0	0	0	0	0	No	LRP1
P42704	0	0	0	0	0	0	0	No	LRPPRC
Q8TF66	0	0	0	0	0	0	0	No	LRRC15
Q86X29-6	0	0	0	0	0	0	0	No	LSR
P09960-3	0	0	0	0	0	0	0	No	LTA4H
Q8N2S1-2	0	0	0	0	0	0	0	No	LTBP4
P02788	0	0	0	0	0	0	0	No	LTF
Q9NQ29-2	0	0	0	0	0	0	0	No	LUC7L
O95232	0	0	0	0	0	0	0	No	LUC7L3
P51884	0	0	0	0	0	0	0	No	LUM
Q96LR2	0	0	0	0	0	0	0	No	LURAP1
Q14210	0	0	0	0	0	0	0	No	LY6D
P61626	0	0	0	0	0	0	0	No	LYZ
Q9UPN3-3	0	0	0	0	0	0	0	No	MACF1
Q9Y5V3	0	0	0	0	0	0	0	No	MAGED1
P61326	0	0	0	0	0	0	0	No	MAGOH
Q96A72	0	0	0	0	0	0	0	No	MAGOHB
Q9BXY0	0	0	0	0	0	0	0	No	MAK16
Q7Z304	0	0	0	0	0	0	0	No	MAMDC2
P21397	0	0	0	0	0	0	0	No	MAOA
P27338	0	0	0	0	0	0	0	No	MAOB
Q56UN5-2	0	0	0	0	0	0	0	No	MAP3K19
P80192	0	0	0	0	0	0	0	No	MAP3K9
P27816-5	0	0	0	0	0	0	0	No	MAP4
Q14244	0	0	0	0	0	0	0	No	MAP7
Q3KQU3-2	0	0	0	0	0	0	0	No	MAP7D1
P27361-2	0	0	0	0	0	0	0	No	MAPK3
Q15691	0	0	0	0	0	0	0	No	MAPRE1
O15021-2	0	0	0	0	0	0	0	No	MAST4
Q00266	0	0	0	0	0	0	0	No	MAT1A
P31153-2	0	0	0	0	0	0	0	No	MAT2A
P42679-3	0	0	0	0	0	0	0	No	MATK
O00339-2	0	0	0	0	0	0	0	No	MATN2
Q96N66-3	0	0	0	0	0	0	0	No	MBOAT7
Q96RQ3	0	0	0	0	0	0	0	No	MCCC1
Q9HCC0-2	0	0	0	0	0	0	0	No	MCCC2
P25205	0	0	0	0	0	0	0	No	MCM3
P33991	0	0	0	0	0	0	0	No	MCM4
P33992	0	0	0	0	0	0	0	No	MCM5
P33993	0	0	0	0	0	0	0	No	MCM7
P40925-2	0	0	0	0	0	0	0	No	MDH1
P48163-2	0	0	0	0	0	0	0	No	ME1
Q5TIA1-6	0	0	0	0	0	0	0	No	MEI1
Q16819	0	0	0	0	0	0	0	No	MEP1A
Q12866	0	0	0	0	0	0	0	No	MERTK
Q9H8H3	0	0	0	0	0	0	0	No	METTL7A
P55081	0	0	0	0	0	0	0	No	MFAP1
P55001-3	0	0	0	0	0	0	0	No	MFAP2
Q8IWI9-3	0	0	0	0	0	0	0	No	MGA
P10620	0	0	0	0	0	0	0	No	MGST1
O14880	0	0	0	0	0	0	0	No	MGST3
Q86YT6	0	0	0	0	0	0	0	No	MIB1
A9UHW6	0	0	0	0	0	0	0	No	MIF4GD
O75030-11	0	0	0	0	0	0	0	No	MITF
Q9UHC7-4	0	0	0	0	0	0	0	No	MKRN1
Q9H000-2	0	0	0	0	0	0	0	No	MKRN2
Q15773	0	0	0	0	0	0	0	No	MLF2
Q9NP71-5	0	0	0	0	0	0	0	No	MLXIPL
P09238	0	0	0	0	0	0	0	No	MMP10
P51512-2	0	0	0	0	0	0	0	No	MMP16
Q9H8L6	0	0	0	0	0	0	0	No	MMRN2
P41218	0	0	0	0	0	0	0	No	MNDA
Q13724-2	0	0	0	0	0	0	0	No	MOGS
O00566	0	0	0	0	0	0	0	No	MPHOSPH10
Q6WCQ1-2	0	0	0	0	0	0	0	No	MPRIP
Q9BYD1	0	0	0	0	0	0	0	No	MRPL13
Q9P015	0	0	0	0	0	0	0	No	MRPL15
Q5T653	0	0	0	0	0	0	0	No	MRPL2
Q9BYC9	0	0	0	0	0	0	0	No	MRPL20
Q9NWU5-2	0	0	0	0	0	0	0	No	MRPL22
Q9BYD3-2	0	0	0	0	0	0	0	No	MRPL4
Q8N983-4	0	0	0	0	0	0	0	No	MRPL43
Q13405	0	0	0	0	0	0	0	No	MRPL49
Q9Y676	0	0	0	0	0	0	0	No	MRPS18B
P82650	0	0	0	0	0	0	0	No	MRPS22
Q92552	0	0	0	0	0	0	0	No	MRPS27
P82933	0	0	0	0	0	0	0	No	MRPS9
P52701-4	0	0	0	0	0	0	0	No	MSH6
P26038	0	0	0	0	0	0	0	No	MSN
P00403	0	0	0	0	0	0	0	No	MT-CO2
P11586	0	0	0	0	0	0	0	No	MTHFD1
P42285	0	0	0	0	0	0	0	No	MTREX
P55157	0	0	0	0	0	0	0	No	MTTP
Q9ULD2-5	0	0	0	0	0	0	0	No	MTUS1
Q02817	0	0	0	0	0	0	0	No	MUC2
Q9HC84	0	0	0	0	0	0	0	No	MUC5B
Q03426	0	0	0	0	0	0	0	No	MVK
Q14764	0	0	0	0	0	0	0	No	MVP
P20591-2	0	0	0	0	0	0	0	No	MX1
Q96S97	0	0	0	0	0	0	0	No	MYADM
O75592-2	0	0	0	0	0	0	0	No	MYCBP2
P35580	0	0	0	0	0	0	0	No	MYH10
P35749-3	0	0	0	0	0	0	0	No	MYH11
P35749-2	0	0	0	0	0	0	0	No	MYH11
P35749	0	0	0	0	0	0	0	No	MYH11
Q7Z406-6	0	0	0	0	0	0	0	No	MYH14
P11055	0	0	0	0	0	0	0	No	MYH3
P35579	0	0	0	0	0	0	0	No	MYH9
P60660	0	0	0	0	0	0	0	No	MYL6
P24844	0	0	0	0	0	0	0	No	MYL9
Q92614-3	0	0	0	0	0	0	0	No	MYO18A
Q9UBC5	0	0	0	0	0	0	0	No	MYO1A
O00159-3	0	0	0	0	0	0	0	No	MYO1C
O00159-2	0	0	0	0	0	0	0	No	MYO1C
O00159	0	0	0	0	0	0	0	No	MYO1C
O94832	0	0	0	0	0	0	0	No	MYO1D
O00160	0	0	0	0	0	0	0	No	MYO1F
Q9ULV0	0	0	0	0	0	0	0	No	MYO5B
Q9NQX4-2	0	0	0	0	0	0	0	No	MYO5C
Q9UM54-6	0	0	0	0	0	0	0	No	MYO6
Q13402-5	0	0	0	0	0	0	0	No	MYO7A
Q6PIF6	0	0	0	0	0	0	0	No	MYO7B
Q9NZM1-2	0	0	0	0	0	0	0	No	MYOF
Q96LU7	0	0	0	0	0	0	0	No	MYRFL
Q8NFW9-5	0	0	0	0	0	0	0	No	MYRIP
REV__Q9Y4D7-2	0	0	0	0	0	0	0	No	NA
REV__Q9UFH2-2	0	0	0	0	0	0	0	No	NA
REV__Q9P246-3	0	0	0	0	0	0	0	No	NA
REV__Q9H0M0-3	0	0	0	0	0	0	0	No	NA
REV__Q9BXT8-4	0	0	0	0	0	0	0	No	NA
REV__Q99551	0	0	0	0	0	0	0	No	NA
REV__Q96KQ4	0	0	0	0	0	0	0	No	NA
REV__Q8WZ42-3	0	0	0	0	0	0	0	No	NA
REV__Q8TB03-2	0	0	0	0	0	0	0	No	NA
REV__Q8NI35-4	0	0	0	0	0	0	0	No	NA
REV__Q8NHQ8-2	0	0	0	0	0	0	0	No	NA
REV__Q8NDH6-2	0	0	0	0	0	0	0	No	NA
REV__Q8NC42	0	0	0	0	0	0	0	No	NA
REV__Q8IZQ1-2	0	0	0	0	0	0	0	No	NA
REV__Q8IY34	0	0	0	0	0	0	0	No	NA
REV__Q7Z4V0-3	0	0	0	0	0	0	0	No	NA
REV__Q6ZWJ8	0	0	0	0	0	0	0	No	NA
REV__Q6NSI1	0	0	0	0	0	0	0	No	NA
REV__Q4LDR2	0	0	0	0	0	0	0	No	NA
REV__Q16739	0	0	0	0	0	0	0	No	NA
REV__Q14185	0	0	0	0	0	0	0	No	NA
REV__Q14161-11	0	0	0	0	0	0	0	No	NA
REV__Q02556	0	0	0	0	0	0	0	No	NA
REV__P53618	0	0	0	0	0	0	0	No	NA
REV__P53355-4	0	0	0	0	0	0	0	No	NA
REV__P51854-4	0	0	0	0	0	0	0	No	NA
REV__P31152	0	0	0	0	0	0	0	No	NA
REV__P15924	0	0	0	0	0	0	0	No	NA
REV__P12111-5	0	0	0	0	0	0	0	No	NA
REV__P07910-3	0	0	0	0	0	0	0	No	NA
REV__O95785-2	0	0	0	0	0	0	0	No	NA
REV__O94910-2	0	0	0	0	0	0	0	No	NA
REV__O43505	0	0	0	0	0	0	0	No	NA
REV__A6NC98-5	0	0	0	0	0	0	0	No	NA
ORF2P.197	0	0	0	0	0	0	0	No	NA
ORF1P.92	0	0	0	0	0	0	0	No	NA
ORF1P.91	0	0	0	0	0	0	0	No	NA
ORF1P.9	0	0	0	0	0	0	0	No	NA
ORF1P.8	0	0	0	0	0	0	0	No	NA
ORF1P.72	0	0	0	0	0	0	0	No	NA
ORF1P.7	0	0	0	0	0	0	0	No	NA
ORF1P.65	0	0	0	0	0	0	0	No	NA
ORF1P.63	0	0	0	0	0	0	0	No	NA
ORF1P.61	0	0	0	0	0	0	0	No	NA
ORF1P.58	0	0	0	0	0	0	0	No	NA
ORF1P.50	0	0	0	0	0	0	0	No	NA
ORF1P.44	0	0	0	0	0	0	0	No	NA
ORF1P.41	0	0	0	0	0	0	0	No	NA
ORF1P.32	0	0	0	0	0	0	0	No	NA
ORF1P.28	0	0	0	0	0	0	0	No	NA
ORF1P.24	0	0	0	0	0	0	0	No	NA
ORF1P.23	0	0	0	0	0	0	0	No	NA
ORF1P.21	0	0	0	0	0	0	0	No	NA
ORF1P.17	0	0	0	0	0	0	0	No	NA
ORF1P.126	0	0	0	0	0	0	0	No	NA
ORF1P.116	0	0	0	0	0	0	0	No	NA
ORF1P.101	0	0	0	0	0	0	0	No	NA
O15320-9	0	0	0	0	0	0	0	No	NA
CON__REFSEQ:XP_986630	0	0	0	0	0	0	0	No	NA
CON__Q9NSB4	0	0	0	0	0	0	0	No	NA
CON__Q9H552	0	0	0	0	0	0	0	No	NA
CON__Q9C075	0	0	0	0	0	0	0	No	NA
CON__Q92764	0	0	0	0	0	0	0	No	NA
CON__Q8VED5	0	0	0	0	0	0	0	No	NA
CON__Q86YZ3	0	0	0	0	0	0	0	No	NA
CON__Q7Z794	0	0	0	0	0	0	0	No	NA
CON__Q8N1N4-2	0	0	0	0	0	0	0	No	NA
CON__Q6NT21	0	0	0	0	0	0	0	No	NA
CON__Q6KB66-1	0	0	0	0	0	0	0	No	NA
CON__Q6ISB0	0	0	0	0	0	0	0	No	NA
CON__Q6IFX2	0	0	0	0	0	0	0	No	NA
CON__Q61782	0	0	0	0	0	0	0	No	NA
CON__Q61726	0	0	0	0	0	0	0	No	NA
CON__Q5D862	0	0	0	0	0	0	0	No	NA
CON__Q497I4	0	0	0	0	0	0	0	No	NA
CON__Q3SY84	0	0	0	0	0	0	0	No	NA
CON__Q3MHH8	0	0	0	0	0	0	0	No	NA
CON__Q3KNV1	0	0	0	0	0	0	0	No	NA
CON__Q32MB2	0	0	0	0	0	0	0	No	NA
CON__Q2UVX4	0	0	0	0	0	0	0	No	NA
CON__Q1RMN8	0	0	0	0	0	0	0	No	NA
CON__Q15323	0	0	0	0	0	0	0	No	NA
CON__Q14CN4-1	0	0	0	0	0	0	0	No	NA
CON__Q14525	0	0	0	0	0	0	0	No	NA
CON__Q05443	0	0	0	0	0	0	0	No	NA
CON__Q04695	0	0	0	0	0	0	0	No	NA
CON__P78386	0	0	0	0	0	0	0	No	NA
CON__P67983	0	0	0	0	0	0	0	No	NA
CON__P35908v2	0	0	0	0	0	0	0	No	NA
CON__P35900	0	0	0	0	0	0	0	No	NA
CON__P20930	0	0	0	0	0	0	0	No	NA
CON__P19013	0	0	0	0	0	0	0	No	NA
CON__P19012	0	0	0	0	0	0	0	No	NA
CON__P19001	0	0	0	0	0	0	0	No	NA
CON__P13647	0	0	0	0	0	0	0	No	NA
CON__P13646-1	0	0	0	0	0	0	0	No	NA
CON__P13645	0	0	0	0	0	0	0	No	NA
CON__P12035	0	0	0	0	0	0	0	No	NA
CON__P08779	0	0	0	0	0	0	0	No	NA
CON__P08730-1	0	0	0	0	0	0	0	No	NA
CON__P08727	0	0	0	0	0	0	0	No	NA
CON__P07477	0	0	0	0	0	0	0	No	NA
CON__P05787	0	0	0	0	0	0	0	No	NA
CON__P05784	0	0	0	0	0	0	0	No	NA
CON__P04258	0	0	0	0	0	0	0	No	NA
CON__P02769	0	0	0	0	0	0	0	No	NA
CON__P02768-1	0	0	0	0	0	0	0	No	NA
CON__P02754	0	0	0	0	0	0	0	No	NA
CON__P02676	0	0	0	0	0	0	0	No	NA
CON__P02668	0	0	0	0	0	0	0	No	NA
CON__P02666	0	0	0	0	0	0	0	No	NA
CON__P02663	0	0	0	0	0	0	0	No	NA
CON__P02662	0	0	0	0	0	0	0	No	NA
CON__P02538	0	0	0	0	0	0	0	No	NA
CON__P02533	0	0	0	0	0	0	0	No	NA
CON__P01966	0	0	0	0	0	0	0	No	NA
CON__P00761	0	0	0	0	0	0	0	No	NA
CON__O95678	0	0	0	0	0	0	0	No	NA
CON__O76013	0	0	0	0	0	0	0	No	NA
CON__O76011	0	0	0	0	0	0	0	No	NA
CON__O43790	0	0	0	0	0	0	0	No	NA
CON__H-INV:HIT000292931	0	0	0	0	0	0	0	No	NA
CON__ENSEMBL:ENSBTAP00000025008	0	0	0	0	0	0	0	No	NA
CON__ENSEMBL:ENSBTAP00000014147	0	0	0	0	0	0	0	No	NA
CON__A2A5Y0	0	0	0	0	0	0	0	No	NA
Q13506-2	0	0	0	0	0	0	0	No	NAB1
Q13765	0	0	0	0	0	0	0	No	NACA
Q4G0N4-3	0	0	0	0	0	0	0	No	NADK2
P43490	0	0	0	0	0	0	0	No	NAMPT
Q9NR45	0	0	0	0	0	0	0	No	NANS
O43776	0	0	0	0	0	0	0	No	NARS
Q9H0A0-2	0	0	0	0	0	0	0	No	NAT10
A0A087WUL8	0	0	0	0	0	0	0	No	NBPF19
Q6ZVX7	0	0	0	0	0	0	0	No	NCCRP1
Q9Y2A7	0	0	0	0	0	0	0	No	NCKAP1
P19338	0	0	0	0	0	0	0	No	NCL
Q92597	0	0	0	0	0	0	0	No	NDRG1
Q16795	0	0	0	0	0	0	0	No	NDUFA9
O14561	0	0	0	0	0	0	0	No	NDUFAB1
P28331-3	0	0	0	0	0	0	0	No	NDUFS1
P20929-4	0	0	0	0	0	0	0	No	NEB
P07196	0	0	0	0	0	0	0	No	NEFL
P07197	0	0	0	0	0	0	0	No	NEFM
Q6NW34-2	0	0	0	0	0	0	0	No	NEPRO
P48681	0	0	0	0	0	0	0	No	NES
Q99519	0	0	0	0	0	0	0	No	NEU1
Q12986	0	0	0	0	0	0	0	No	NFX1
Q8NEJ9-2	0	0	0	0	0	0	0	No	NGDN
Q5JS37	0	0	0	0	0	0	0	No	NHLRC3
Q14112-2	0	0	0	0	0	0	0	No	NID2
Q9BYG3	0	0	0	0	0	0	0	No	NIFK
Q9NQR4	0	0	0	0	0	0	0	No	NIT2
Q8N5F7	0	0	0	0	0	0	0	No	NKAP
Q6ZUT1-3	0	0	0	0	0	0	0	No	NKAPD1
P15531	0	0	0	0	0	0	0	No	NME1
Q13423	0	0	0	0	0	0	0	No	NNT
Q9BSC4-2	0	0	0	0	0	0	0	No	NOL10
Q9H8H0	0	0	0	0	0	0	0	No	NOL11
Q76FK4-2	0	0	0	0	0	0	0	No	NOL8
Q5SY16	0	0	0	0	0	0	0	No	NOL9
P46087-2	0	0	0	0	0	0	0	No	NOP2
Q9NZM5	0	0	0	0	0	0	0	No	NOP53
O00567	0	0	0	0	0	0	0	No	NOP56
Q9Y2X3	0	0	0	0	0	0	0	No	NOP58
O75052-3	0	0	0	0	0	0	0	No	NOS1AP
P06748-3	0	0	0	0	0	0	0	No	NPM1
Q6UXI9-2	0	0	0	0	0	0	0	No	NPNT
P15559-3	0	0	0	0	0	0	0	No	NQO1
Q9H7Z3	0	0	0	0	0	0	0	No	NRDE2
Q8IXM6-2	0	0	0	0	0	0	0	No	NRM
P46459-2	0	0	0	0	0	0	0	No	NSF
Q9UNZ2-6	0	0	0	0	0	0	0	No	NSFL1C
Q9H0P0-1	0	0	0	0	0	0	0	No	NT5C3A
P21589-2	0	0	0	0	0	0	0	No	NT5E
Q02818	0	0	0	0	0	0	0	No	NUCB1
O43809	0	0	0	0	0	0	0	No	NUDT21
Q68CJ6	0	0	0	0	0	0	0	No	NUGGC
P57740-3	0	0	0	0	0	0	0	No	NUP107
Q8WUM0	0	0	0	0	0	0	0	No	NUP133
O75694	0	0	0	0	0	0	0	No	NUP155
Q12769	0	0	0	0	0	0	0	No	NUP160
Q8TEM1	0	0	0	0	0	0	0	No	NUP210
P37198	0	0	0	0	0	0	0	No	NUP62
Q9BW27-2	0	0	0	0	0	0	0	No	NUP85
Q99567	0	0	0	0	0	0	0	No	NUP88
Q8N1F7	0	0	0	0	0	0	0	No	NUP93
P29728-2	0	0	0	0	0	0	0	No	OAS2
Q9Y6K5	0	0	0	0	0	0	0	No	OAS3
O75147-2	0	0	0	0	0	0	0	No	OBSL1
Q5BJF6-9	0	0	0	0	0	0	0	No	ODF2
Q02218-2	0	0	0	0	0	0	0	No	OGDH
Q6N063-2	0	0	0	0	0	0	0	No	OGFOD2
P20774	0	0	0	0	0	0	0	No	OGN
Q8WWZ8	0	0	0	0	0	0	0	No	OIT3
Q6UWY5	0	0	0	0	0	0	0	No	OLFML1
O60313-13	0	0	0	0	0	0	0	No	OPA1
O14841	0	0	0	0	0	0	0	No	OPLAH
Q8NGU2	0	0	0	0	0	0	0	No	OR9A4
Q9BZF1-3	0	0	0	0	0	0	0	No	OSBPL8
Q9NRP0	0	0	0	0	0	0	0	No	OSTC
P00480	0	0	0	0	0	0	0	No	OTC
Q96FW1	0	0	0	0	0	0	0	No	OTUB1
P13674-3	0	0	0	0	0	0	0	No	P4HA1
P07237	0	0	0	0	0	0	0	No	P4HB
Q9UQ80-2	0	0	0	0	0	0	0	No	PA2G4
Q4VXU2	0	0	0	0	0	0	0	No	PABPC1L
Q9Y2J8	0	0	0	0	0	0	0	No	PADI2
P00439	0	0	0	0	0	0	0	No	PAH
P22234	0	0	0	0	0	0	0	No	PAICS
Q8WX93-4	0	0	0	0	0	0	0	No	PALLD
A6NDB9	0	0	0	0	0	0	0	No	PALM3
Q9NVE7	0	0	0	0	0	0	0	No	PANK4
O95340	0	0	0	0	0	0	0	No	PAPSS2
Q53GL7	0	0	0	0	0	0	0	No	PARP10
Q460N5-3	0	0	0	0	0	0	0	No	PARP14
Q9UKK3	0	0	0	0	0	0	0	No	PARP4
Q8IXQ6-3	0	0	0	0	0	0	0	No	PARP9
Q9NVD7-2	0	0	0	0	0	0	0	No	PARVA
Q9Y5B6	0	0	0	0	0	0	0	No	PAXBP1
Q86U86-5	0	0	0	0	0	0	0	No	PBRM1
P11498	0	0	0	0	0	0	0	No	PC
Q15365	0	0	0	0	0	0	0	No	PCBP1
Q15366-6	0	0	0	0	0	0	0	No	PCBP2
P05165-3	0	0	0	0	0	0	0	No	PCCA
Q16822	0	0	0	0	0	0	0	No	PCK2
Q15154	0	0	0	0	0	0	0	No	PCM1
P22061	0	0	0	0	0	0	0	No	PCMT1
O95613	0	0	0	0	0	0	0	No	PCNT
P29120-2	0	0	0	0	0	0	0	No	PCSK1
O75340-2	0	0	0	0	0	0	0	No	PDCD6
Q8WUM4-2	0	0	0	0	0	0	0	No	PDCD6IP
Q5VU43-2	0	0	0	0	0	0	0	No	PDE4DIP
P29803	0	0	0	0	0	0	0	No	PDHA2
P30101	0	0	0	0	0	0	0	No	PDIA3
P13667	0	0	0	0	0	0	0	No	PDIA4
Q15084-3	0	0	0	0	0	0	0	No	PDIA6
O00151	0	0	0	0	0	0	0	No	PDLIM1
Q96HC4-7	0	0	0	0	0	0	0	No	PDLIM5
Q9NR12	0	0	0	0	0	0	0	No	PDLIM7
Q29RF7	0	0	0	0	0	0	0	No	PDS5A
Q6P996-4	0	0	0	0	0	0	0	No	PDXDC1
P30086	0	0	0	0	0	0	0	No	PEBP1
P12955-3	0	0	0	0	0	0	0	No	PEPD
Q96FX8	0	0	0	0	0	0	0	No	PERP
O00541-2	0	0	0	0	0	0	0	No	PES1
P50542-2	0	0	0	0	0	0	0	No	PEX5
P17858	0	0	0	0	0	0	0	No	PFKL
P08237-3	0	0	0	0	0	0	0	No	PFKM
Q01813	0	0	0	0	0	0	0	No	PFKP
P18669	0	0	0	0	0	0	0	No	PGAM1
P52209-2	0	0	0	0	0	0	0	No	PGD
P36871	0	0	0	0	0	0	0	No	PGM1
Q96G03	0	0	0	0	0	0	0	No	PGM2
Q15124	0	0	0	0	0	0	0	No	PGM5
O15173	0	0	0	0	0	0	0	No	PGRMC2
P35232	0	0	0	0	0	0	0	No	PHB
Q99623	0	0	0	0	0	0	0	No	PHB2
Q7RTV0	0	0	0	0	0	0	0	No	PHF5A
O43175	0	0	0	0	0	0	0	No	PHGDH
Q8WWQ0	0	0	0	0	0	0	0	No	PHIP
P46019	0	0	0	0	0	0	0	No	PHKA2
Q93100-4	0	0	0	0	0	0	0	No	PHKB
P19957	0	0	0	0	0	0	0	No	PI3
Q5H8A4-6	0	0	0	0	0	0	0	No	PIGG
P01833	0	0	0	0	0	0	0	No	PIGR
Q6ZUJ8	0	0	0	0	0	0	0	No	PIK3AP1
O14986-3	0	0	0	0	0	0	0	No	PIP5K1B
Q00169	0	0	0	0	0	0	0	No	PITPNA
P30613-2	0	0	0	0	0	0	0	No	PKLR
P14618	0	0	0	0	0	0	0	No	PKM
Q13835-2	0	0	0	0	0	0	0	No	PKP1
Q99959-2	0	0	0	0	0	0	0	No	PKP2
Q9Y446	0	0	0	0	0	0	0	No	PKP3
Q99569-2	0	0	0	0	0	0	0	No	PKP4
P0C869-8	0	0	0	0	0	0	0	No	PLA2G4B
Q86XP0-2	0	0	0	0	0	0	0	No	PLA2G4D
Q9Y263	0	0	0	0	0	0	0	No	PLAA
O75038-5	0	0	0	0	0	0	0	No	PLCH2
Q15149-9	0	0	0	0	0	0	0	No	PLEC
Q15149-8	0	0	0	0	0	0	0	No	PLEC
Q15149-6	0	0	0	0	0	0	0	No	PLEC
Q15149-5	0	0	0	0	0	0	0	No	PLEC
Q15149-4	0	0	0	0	0	0	0	No	PLEC
Q15149-3	0	0	0	0	0	0	0	No	PLEC
Q15149-2	0	0	0	0	0	0	0	No	PLEC
Q15149	0	0	0	0	0	0	0	No	PLEC
Q9Y2H5	0	0	0	0	0	0	0	No	PLEKHA6
Q6IQ23-2	0	0	0	0	0	0	0	No	PLEKHA7
O60664-4	0	0	0	0	0	0	0	No	PLIN3
Q02809	0	0	0	0	0	0	0	No	PLOD1
O60568	0	0	0	0	0	0	0	No	PLOD3
Q04941	0	0	0	0	0	0	0	No	PLP2
P13797	0	0	0	0	0	0	0	No	PLS3
P29590-4	0	0	0	0	0	0	0	No	PML
Q8TF01	0	0	0	0	0	0	0	No	PNISR
Q9H307	0	0	0	0	0	0	0	No	PNN
P00491	0	0	0	0	0	0	0	No	PNP
Q8WVV4	0	0	0	0	0	0	0	No	POF1B
P24928	0	0	0	0	0	0	0	No	POLR2A
P30876	0	0	0	0	0	0	0	No	POLR2B
P19387	0	0	0	0	0	0	0	No	POLR2C
P19388	0	0	0	0	0	0	0	No	POLR2E
P16435	0	0	0	0	0	0	0	No	POR
Q15063-5	0	0	0	0	0	0	0	No	POSTN
Q15063-3	0	0	0	0	0	0	0	No	POSTN
Q15063-2	0	0	0	0	0	0	0	No	POSTN
Q6S8J3	0	0	0	0	0	0	0	No	POTEE
Q15181	0	0	0	0	0	0	0	No	PPA1
Q9NQ55-2	0	0	0	0	0	0	0	No	PPAN
O14830-2	0	0	0	0	0	0	0	No	PPEF2
Q86W92-3	0	0	0	0	0	0	0	No	PPFIBP1
P23284	0	0	0	0	0	0	0	No	PPIB
Q13427	0	0	0	0	0	0	0	No	PPIG
O60437	0	0	0	0	0	0	0	No	PPL
P62140	0	0	0	0	0	0	0	No	PPP1CB
Q96SB3	0	0	0	0	0	0	0	No	PPP1R9B
P67775-2	0	0	0	0	0	0	0	No	PPP2CA
P30153	0	0	0	0	0	0	0	No	PPP2R1A
P63151	0	0	0	0	0	0	0	No	PPP2R2A
P53041	0	0	0	0	0	0	0	No	PPP5C
O75170-6	0	0	0	0	0	0	0	No	PPP6R2
Q06830	0	0	0	0	0	0	0	No	PRDX1
P32119	0	0	0	0	0	0	0	No	PRDX2
P30048-2	0	0	0	0	0	0	0	No	PRDX3
Q13162	0	0	0	0	0	0	0	No	PRDX4
P30041	0	0	0	0	0	0	0	No	PRDX6
P51888	0	0	0	0	0	0	0	No	PRELP
P48147	0	0	0	0	0	0	0	No	PREP
P13727	0	0	0	0	0	0	0	No	PRG2
Q9Y2Y8	0	0	0	0	0	0	0	No	PRG3
Q13131-2	0	0	0	0	0	0	0	No	PRKAA1
P10644-2	0	0	0	0	0	0	0	No	PRKAR1A
P78527	0	0	0	0	0	0	0	No	PRKDC
O75569-3	0	0	0	0	0	0	0	No	PRKRA
Q99873-3	0	0	0	0	0	0	0	No	PRMT1
O14744	0	0	0	0	0	0	0	No	PRMT5
Q8NCQ7-3	0	0	0	0	0	0	0	No	PROCA1
P07225	0	0	0	0	0	0	0	No	PROS1
Q9UMS4	0	0	0	0	0	0	0	No	PRPF19
Q8NAV1	0	0	0	0	0	0	0	No	PRPF38A
Q5VTL8	0	0	0	0	0	0	0	No	PRPF38B
O75400	0	0	0	0	0	0	0	No	PRPF40A
Q13523	0	0	0	0	0	0	0	No	PRPF4B
O94906	0	0	0	0	0	0	0	No	PRPF6
Q6P2Q9	0	0	0	0	0	0	0	No	PRPF8
P41219	0	0	0	0	0	0	0	No	PRPH
P11908	0	0	0	0	0	0	0	No	PRPS2
P24158	0	0	0	0	0	0	0	No	PRTN3
P25788-2	0	0	0	0	0	0	0	No	PSMA3
P28066	0	0	0	0	0	0	0	No	PSMA5
P60900-2	0	0	0	0	0	0	0	No	PSMA6
O14818-2	0	0	0	0	0	0	0	No	PSMA7
P49721	0	0	0	0	0	0	0	No	PSMB2
P49720	0	0	0	0	0	0	0	No	PSMB3
P28070	0	0	0	0	0	0	0	No	PSMB4
P28074-2	0	0	0	0	0	0	0	No	PSMB5
P35998	0	0	0	0	0	0	0	No	PSMC2
P17980	0	0	0	0	0	0	0	No	PSMC3
P62195-2	0	0	0	0	0	0	0	No	PSMC5
O00232-2	0	0	0	0	0	0	0	No	PSMD12
O00487	0	0	0	0	0	0	0	No	PSMD14
Q13200-2	0	0	0	0	0	0	0	No	PSMD2
O43242	0	0	0	0	0	0	0	No	PSMD3
P26599	0	0	0	0	0	0	0	No	PTBP1
O75127	0	0	0	0	0	0	0	No	PTCD1
Q96EY7	0	0	0	0	0	0	0	No	PTCD3
Q15185-3	0	0	0	0	0	0	0	No	PTGES3
Q14914-2	0	0	0	0	0	0	0	No	PTGR1
P06454-2	0	0	0	0	0	0	0	No	PTMA
Q15256-3	0	0	0	0	0	0	0	No	PTPRR
Q9UHX1-6	0	0	0	0	0	0	0	No	PUF60
Q9UHX1-2	0	0	0	0	0	0	0	No	PUF60
Q15397	0	0	0	0	0	0	0	No	PUM3
Q15269	0	0	0	0	0	0	0	No	PWP2
Q92626	0	0	0	0	0	0	0	No	PXDN
P49023-2	0	0	0	0	0	0	0	No	PXN
Q9ULZ3-3	0	0	0	0	0	0	0	No	PYCARD
Q53H96-2	0	0	0	0	0	0	0	No	PYCR3
P11216	0	0	0	0	0	0	0	No	PYGB
P47897-2	0	0	0	0	0	0	0	No	QARS
O00391-2	0	0	0	0	0	0	0	No	QSOX1
P62491-2	0	0	0	0	0	0	0	No	RAB11A
P62820-2	0	0	0	0	0	0	0	No	RAB1A
Q9H0U4	0	0	0	0	0	0	0	No	RAB1B
Q9UL25	0	0	0	0	0	0	0	No	RAB21
P61019	0	0	0	0	0	0	0	No	RAB2A
P20336	0	0	0	0	0	0	0	No	RAB3A
P20339-2	0	0	0	0	0	0	0	No	RAB5A
P51148	0	0	0	0	0	0	0	No	RAB5C
P51149	0	0	0	0	0	0	0	No	RAB7A
Q5R372-7	0	0	0	0	0	0	0	No	RABGAP1L
P63244	0	0	0	0	0	0	0	No	RACK1
O60216	0	0	0	0	0	0	0	No	RAD21
P54727	0	0	0	0	0	0	0	No	RAD23B
Q92878-3	0	0	0	0	0	0	0	No	RAD50
P04049	0	0	0	0	0	0	0	No	RAF1
Q9UKM9-2	0	0	0	0	0	0	0	No	RALY
P62826	0	0	0	0	0	0	0	No	RAN
P49792	0	0	0	0	0	0	0	No	RANBP2
P47736	0	0	0	0	0	0	0	No	RAP1GAP
P49788-2	0	0	0	0	0	0	0	No	RARRES1
P54136-2	0	0	0	0	0	0	0	No	RARS
Q09028-4	0	0	0	0	0	0	0	No	RBBP4
Q7Z6E9	0	0	0	0	0	0	0	No	RBBP6
Q96PK6	0	0	0	0	0	0	0	No	RBM14
Q96I25	0	0	0	0	0	0	0	No	RBM17
Q9NW64	0	0	0	0	0	0	0	No	RBM22
P42696	0	0	0	0	0	0	0	No	RBM34
Q8TBY0-2	0	0	0	0	0	0	0	No	RBM46
Q9Y5S9-2	0	0	0	0	0	0	0	No	RBM8A
P38159	0	0	0	0	0	0	0	No	RBMX
Q9Y388	0	0	0	0	0	0	0	No	RBMX2
Q9P258	0	0	0	0	0	0	0	No	RCC2
Q9Y2P8	0	0	0	0	0	0	0	No	RCL1
Q9P2K3-2	0	0	0	0	0	0	0	No	RCOR3
O75452	0	0	0	0	0	0	0	No	RDH16
Q04206-2	0	0	0	0	0	0	0	No	RELA
Q14699	0	0	0	0	0	0	0	No	RFTN1
A6NKT7	0	0	0	0	0	0	0	No	RGPD3
Q8IXI1	0	0	0	0	0	0	0	No	RHOT2
P52758	0	0	0	0	0	0	0	No	RIDA
Q13546-2	0	0	0	0	0	0	0	No	RIPK1
P12724	0	0	0	0	0	0	0	No	RNASE3
O75792	0	0	0	0	0	0	0	No	RNASEH2A
Q96EP0-2	0	0	0	0	0	0	0	No	RNF31
P13489	0	0	0	0	0	0	0	No	RNH1
Q9H4A4	0	0	0	0	0	0	0	No	RNPEP
Q15287-3	0	0	0	0	0	0	0	No	RNPS1
Q8TA86	0	0	0	0	0	0	0	No	RP9
P62906	0	0	0	0	0	0	0	No	RPL10A
P62913	0	0	0	0	0	0	0	No	RPL11
P30050	0	0	0	0	0	0	0	No	RPL12
P26373	0	0	0	0	0	0	0	No	RPL13
P40429	0	0	0	0	0	0	0	No	RPL13A
P50914	0	0	0	0	0	0	0	No	RPL14
P61313	0	0	0	0	0	0	0	No	RPL15
Q07020-2	0	0	0	0	0	0	0	No	RPL18
P35268	0	0	0	0	0	0	0	No	RPL22
P62750	0	0	0	0	0	0	0	No	RPL23A
P61353	0	0	0	0	0	0	0	No	RPL27
P46779-4	0	0	0	0	0	0	0	No	RPL28
P47914	0	0	0	0	0	0	0	No	RPL29
P39023	0	0	0	0	0	0	0	No	RPL3
P62888	0	0	0	0	0	0	0	No	RPL30
P62899-3	0	0	0	0	0	0	0	No	RPL31
P62910	0	0	0	0	0	0	0	No	RPL32
P42766	0	0	0	0	0	0	0	No	RPL35
P18077	0	0	0	0	0	0	0	No	RPL35A
Q9Y3U8	0	0	0	0	0	0	0	No	RPL36
Q969Q0	0	0	0	0	0	0	0	No	RPL36AL
P61513	0	0	0	0	0	0	0	No	RPL37A
P63173	0	0	0	0	0	0	0	No	RPL38
Q59GN2	0	0	0	0	0	0	0	No	RPL39P5
P36578	0	0	0	0	0	0	0	No	RPL4
P46777	0	0	0	0	0	0	0	No	RPL5
Q02878	0	0	0	0	0	0	0	No	RPL6
P18124	0	0	0	0	0	0	0	No	RPL7
P62424	0	0	0	0	0	0	0	No	RPL7A
P05388-2	0	0	0	0	0	0	0	No	RPLP0
P05387	0	0	0	0	0	0	0	No	RPLP2
P04843	0	0	0	0	0	0	0	No	RPN1
P04844-2	0	0	0	0	0	0	0	No	RPN2
P62280	0	0	0	0	0	0	0	No	RPS11
P62277	0	0	0	0	0	0	0	No	RPS13
P62244	0	0	0	0	0	0	0	No	RPS15A
P62249	0	0	0	0	0	0	0	No	RPS16
P08708	0	0	0	0	0	0	0	No	RPS17
P39019	0	0	0	0	0	0	0	No	RPS19
P60866	0	0	0	0	0	0	0	No	RPS20
P62266	0	0	0	0	0	0	0	No	RPS23
P62847-2	0	0	0	0	0	0	0	No	RPS24
P62701	0	0	0	0	0	0	0	No	RPS4X
P46782	0	0	0	0	0	0	0	No	RPS5
Q15418-3	0	0	0	0	0	0	0	No	RPS6KA1
P51812	0	0	0	0	0	0	0	No	RPS6KA3
P62241	0	0	0	0	0	0	0	No	RPS8
P08865	0	0	0	0	0	0	0	No	RPSA
Q9P2E9-3	0	0	0	0	0	0	0	No	RRBP1
A6NIE6	0	0	0	0	0	0	0	No	RRN3P2
P56182	0	0	0	0	0	0	0	No	RRP1
Q15050	0	0	0	0	0	0	0	No	RRS1
Q5VWQ0	0	0	0	0	0	0	0	No	RSBN1
Q96T23	0	0	0	0	0	0	0	No	RSF1
O76021	0	0	0	0	0	0	0	No	RSL1D1
Q96IZ7-2	0	0	0	0	0	0	0	No	RSRC1
Q7L4I2-2	0	0	0	0	0	0	0	No	RSRC2
Q15404-2	0	0	0	0	0	0	0	No	RSU1
Q9Y3I0	0	0	0	0	0	0	0	No	RTCB
Q9NQC3	0	0	0	0	0	0	0	No	RTN4
Q9Y230-2	0	0	0	0	0	0	0	No	RUVBL2
Q92736	0	0	0	0	0	0	0	No	RYR2
P31949	0	0	0	0	0	0	0	No	S100A11
Q9HCY8	0	0	0	0	0	0	0	No	S100A14
Q96FQ6	0	0	0	0	0	0	0	No	S100A16
P31151	0	0	0	0	0	0	0	No	S100A7
Q5SY68	0	0	0	0	0	0	0	No	S100A7L2
P05109	0	0	0	0	0	0	0	No	S100A8
P06702	0	0	0	0	0	0	0	No	S100A9
P25815	0	0	0	0	0	0	0	No	S100P
Q14151	0	0	0	0	0	0	0	No	SAFB2
Q9Y3Z3	0	0	0	0	0	0	0	No	SAMHD1
Q9Y512	0	0	0	0	0	0	0	No	SAMM50
O00422	0	0	0	0	0	0	0	No	SAP18
Q9UHR5-2	0	0	0	0	0	0	0	No	SAP30BP
Q9UL12-2	0	0	0	0	0	0	0	No	SARDH
P49591	0	0	0	0	0	0	0	No	SARS
Q6UWP8	0	0	0	0	0	0	0	No	SBSN
Q8IVN8	0	0	0	0	0	0	0	No	SBSPON
Q8WVM8	0	0	0	0	0	0	0	No	SCFD1
O00560-2	0	0	0	0	0	0	0	No	SDCBP
O00560-3	0	0	0	0	0	0	0	No	SDCBP
P31040	0	0	0	0	0	0	0	No	SDHA
P55735	0	0	0	0	0	0	0	No	SEC13
O15027-2	0	0	0	0	0	0	0	No	SEC16A
Q96JE7	0	0	0	0	0	0	0	No	SEC16B
O75396	0	0	0	0	0	0	0	No	SEC22B
Q9Y6Y8-2	0	0	0	0	0	0	0	No	SEC23IP
O95486	0	0	0	0	0	0	0	No	SEC24A
P53992	0	0	0	0	0	0	0	No	SEC24C
O94855	0	0	0	0	0	0	0	No	SEC24D
O94979-6	0	0	0	0	0	0	0	No	SEC31A
P61619	0	0	0	0	0	0	0	No	SEC61A1
Q13228	0	0	0	0	0	0	0	No	SELENBP1
P04279-2	0	0	0	0	0	0	0	No	SEMG1
Q9NVA2	0	0	0	0	0	0	0	No	SEPT11
Q16181	0	0	0	0	0	0	0	No	SEPT7
Q9UHD8-4	0	0	0	0	0	0	0	No	SEPT9
Q8NC51-4	0	0	0	0	0	0	0	No	SERBP1
P01009	0	0	0	0	0	0	0	No	SERPINA1
P30740	0	0	0	0	0	0	0	No	SERPINB1
Q96P63	0	0	0	0	0	0	0	No	SERPINB12
P05120	0	0	0	0	0	0	0	No	SERPINB2
P29508	0	0	0	0	0	0	0	No	SERPINB3
P48594	0	0	0	0	0	0	0	No	SERPINB4
P36952	0	0	0	0	0	0	0	No	SERPINB5
P35237	0	0	0	0	0	0	0	No	SERPINB6
O75635-2	0	0	0	0	0	0	0	No	SERPINB7
P05546	0	0	0	0	0	0	0	No	SERPIND1
P08697	0	0	0	0	0	0	0	No	SERPINF2
P50454	0	0	0	0	0	0	0	No	SERPINH1
Q01105-3	0	0	0	0	0	0	0	No	SET
Q96T68-2	0	0	0	0	0	0	0	No	SETDB2
Q15459	0	0	0	0	0	0	0	No	SF3A1
Q12874	0	0	0	0	0	0	0	No	SF3A3
O75533	0	0	0	0	0	0	0	No	SF3B1
Q13435	0	0	0	0	0	0	0	No	SF3B2
Q15393	0	0	0	0	0	0	0	No	SF3B3
Q15427	0	0	0	0	0	0	0	No	SF3B4
Q9Y3B4	0	0	0	0	0	0	0	No	SF3B6
P31947-2	0	0	0	0	0	0	0	No	SFN
P23246	0	0	0	0	0	0	0	No	SFPQ
Q8N474	0	0	0	0	0	0	0	No	SFRP1
Q12872	0	0	0	0	0	0	0	No	SFSWAP
Q86VZ5	0	0	0	0	0	0	0	No	SGMS1
Q96HU1	0	0	0	0	0	0	0	No	SGSM3
Q9UPX8	0	0	0	0	0	0	0	No	SHANK2
P34896-2	0	0	0	0	0	0	0	No	SHMT1
P34897-3	0	0	0	0	0	0	0	No	SHMT2
Q8TF72	0	0	0	0	0	0	0	No	SHROOM3
A6NMB1	0	0	0	0	0	0	0	No	SIGLEC16
P63208	0	0	0	0	0	0	0	No	SKP1
Q15758	0	0	0	0	0	0	0	No	SLC1A5
P53007	0	0	0	0	0	0	0	No	SLC25A1
Q02978-2	0	0	0	0	0	0	0	No	SLC25A11
O43772	0	0	0	0	0	0	0	No	SLC25A20
Q6NUK1-2	0	0	0	0	0	0	0	No	SLC25A24
Q00325-2	0	0	0	0	0	0	0	No	SLC25A3
P05141	0	0	0	0	0	0	0	No	SLC25A5
P12236	0	0	0	0	0	0	0	No	SLC25A6
O14975-2	0	0	0	0	0	0	0	No	SLC27A2
Q9Y2P5	0	0	0	0	0	0	0	No	SLC27A5
P11168-2	0	0	0	0	0	0	0	No	SLC2A2
P02730-2	0	0	0	0	0	0	0	No	SLC4A1
Q9BQI6	0	0	0	0	0	0	0	No	SLF1
P51531-2	0	0	0	0	0	0	0	No	SMARCA2
O60264	0	0	0	0	0	0	0	No	SMARCA5
Q96GM5-2	0	0	0	0	0	0	0	No	SMARCD1
Q14683	0	0	0	0	0	0	0	No	SMC1A
Q9UQE7	0	0	0	0	0	0	0	No	SMC3
Q9NXE4-2	0	0	0	0	0	0	0	No	SMPD4
P53814-5	0	0	0	0	0	0	0	No	SMTN
Q2TAY7	0	0	0	0	0	0	0	No	SMU1
Q7KZF4	0	0	0	0	0	0	0	No	SND1
O75643	0	0	0	0	0	0	0	No	SNRNP200
Q96DI7	0	0	0	0	0	0	0	No	SNRNP40
P08621-3	0	0	0	0	0	0	0	No	SNRNP70
P09012	0	0	0	0	0	0	0	No	SNRPA
P09661	0	0	0	0	0	0	0	No	SNRPA1
P14678-2	0	0	0	0	0	0	0	No	SNRPB
P09234	0	0	0	0	0	0	0	No	SNRPC
P62316	0	0	0	0	0	0	0	No	SNRPD2
P62318-2	0	0	0	0	0	0	0	No	SNRPD3
P62304	0	0	0	0	0	0	0	No	SNRPE
P62306	0	0	0	0	0	0	0	No	SNRPF
P62308	0	0	0	0	0	0	0	No	SNRPG
Q13884	0	0	0	0	0	0	0	No	SNTB1
P55769	0	0	0	0	0	0	0	No	SNU13
Q13573	0	0	0	0	0	0	0	No	SNW1
Q96RF0-3	0	0	0	0	0	0	0	No	SNX18
Q9Y5X1	0	0	0	0	0	0	0	No	SNX9
Q8WXH5	0	0	0	0	0	0	0	No	SOCS4
P18583-2	0	0	0	0	0	0	0	No	SON
Q9BX66-9	0	0	0	0	0	0	0	No	SORBS1
Q9BX66-3	0	0	0	0	0	0	0	No	SORBS1
Q9BX66-12	0	0	0	0	0	0	0	No	SORBS1
O94875-2	0	0	0	0	0	0	0	No	SORBS2
O94875-10	0	0	0	0	0	0	0	No	SORBS2
O94875-9	0	0	0	0	0	0	0	No	SORBS2
Q00796	0	0	0	0	0	0	0	No	SORD
P23497	0	0	0	0	0	0	0	No	SP100
Q9HB58-2	0	0	0	0	0	0	0	No	SP110
Q8N0X7	0	0	0	0	0	0	0	No	SPART
Q13103	0	0	0	0	0	0	0	No	SPP2
P35321	0	0	0	0	0	0	0	No	SPRR1A
P22528	0	0	0	0	0	0	0	No	SPRR1B
P35326	0	0	0	0	0	0	0	No	SPRR2A
P22532	0	0	0	0	0	0	0	No	SPRR2D
P22531	0	0	0	0	0	0	0	No	SPRR2E
Q96RM1	0	0	0	0	0	0	0	No	SPRR2F
Q9BYE4	0	0	0	0	0	0	0	No	SPRR2G
A0A1B0GTR4	0	0	0	0	0	0	0	No	SPRR5
P02549-2	0	0	0	0	0	0	0	No	SPTA1
Q13813-3	0	0	0	0	0	0	0	No	SPTAN1
Q13813-2	0	0	0	0	0	0	0	No	SPTAN1
Q13813	0	0	0	0	0	0	0	No	SPTAN1
P11277-3	0	0	0	0	0	0	0	No	SPTB
Q01082-3	0	0	0	0	0	0	0	No	SPTBN1
Q01082	0	0	0	0	0	0	0	No	SPTBN1
O15020-2	0	0	0	0	0	0	0	No	SPTBN2
Q9H254-2	0	0	0	0	0	0	0	No	SPTBN4
Q9Y6N5	0	0	0	0	0	0	0	No	SQOR
Q9C0H9-2	0	0	0	0	0	0	0	No	SRCIN1
Q8WXA9-2	0	0	0	0	0	0	0	No	SREK1
Q8N9Q2	0	0	0	0	0	0	0	No	SREK1IP1
O43295	0	0	0	0	0	0	0	No	SRGAP3
P78362	0	0	0	0	0	0	0	No	SRPK2
Q9Y5M8	0	0	0	0	0	0	0	No	SRPRB
O60687	0	0	0	0	0	0	0	No	SRPX2
Q8IYB3	0	0	0	0	0	0	0	No	SRRM1
Q9UQ35	0	0	0	0	0	0	0	No	SRRM2
O75494-5	0	0	0	0	0	0	0	No	SRSF10
Q05519-2	0	0	0	0	0	0	0	No	SRSF11
P84103-2	0	0	0	0	0	0	0	No	SRSF3
Q13243	0	0	0	0	0	0	0	No	SRSF5
Q9BRL6-2	0	0	0	0	0	0	0	No	SRSF8
Q13242	0	0	0	0	0	0	0	No	SRSF9
P05455	0	0	0	0	0	0	0	No	SSB
Q04837	0	0	0	0	0	0	0	No	SSBP1
Q08945	0	0	0	0	0	0	0	No	SSRP1
Q8IZP2	0	0	0	0	0	0	0	No	ST13P4
Q11206-7	0	0	0	0	0	0	0	No	ST3GAL4
Q9NSC7	0	0	0	0	0	0	0	No	ST6GALNAC1
Q8N3U4	0	0	0	0	0	0	0	No	STAG2
P40763-3	0	0	0	0	0	0	0	No	STAT3
P27105	0	0	0	0	0	0	0	No	STOM
Q9UJZ1-2	0	0	0	0	0	0	0	No	STOML2
Q9Y3F4	0	0	0	0	0	0	0	No	STRAP
P46977	0	0	0	0	0	0	0	No	STT3A
Q8TCJ2	0	0	0	0	0	0	0	No	STT3B
P53999	0	0	0	0	0	0	0	No	SUB1
P53597	0	0	0	0	0	0	0	No	SUCLG1
Q96I99	0	0	0	0	0	0	0	No	SUCLG2
P50225	0	0	0	0	0	0	0	No	SULT1A1
Q06520	0	0	0	0	0	0	0	No	SULT2A1
O94901-9	0	0	0	0	0	0	0	No	SUN1
Q9Y5B9	0	0	0	0	0	0	0	No	SUPT16H
O15260	0	0	0	0	0	0	0	No	SURF4
O95425-2	0	0	0	0	0	0	0	No	SVIL
O60506-4	0	0	0	0	0	0	0	No	SYNCRIP
Q8WXH0	0	0	0	0	0	0	0	No	SYNE2
Q6ZMZ3	0	0	0	0	0	0	0	No	SYNE3
O15061-2	0	0	0	0	0	0	0	No	SYNM
Q8N3V7-2	0	0	0	0	0	0	0	No	SYNPO
Q9UMS6-4	0	0	0	0	0	0	0	No	SYNPO2
P21675-10	0	0	0	0	0	0	0	No	TAF1
Q6P1X5	0	0	0	0	0	0	0	No	TAF2
O00268	0	0	0	0	0	0	0	No	TAF4
Q15542	0	0	0	0	0	0	0	No	TAF5
P49848-3	0	0	0	0	0	0	0	No	TAF6
Q15545	0	0	0	0	0	0	0	No	TAF7
Q7Z7C8	0	0	0	0	0	0	0	No	TAF8
Q16594	0	0	0	0	0	0	0	No	TAF9
Q01995	0	0	0	0	0	0	0	No	TAGLN
P37802-2	0	0	0	0	0	0	0	No	TAGLN2
P37837	0	0	0	0	0	0	0	No	TALDO1
Q03518	0	0	0	0	0	0	0	No	TAP1
Q03519	0	0	0	0	0	0	0	No	TAP2
P26639	0	0	0	0	0	0	0	No	TARS
Q8TC07-2	0	0	0	0	0	0	0	No	TBC1D15
Q9HA65-3	0	0	0	0	0	0	0	No	TBC1D17
Q9UPU7	0	0	0	0	0	0	0	No	TBC1D2B
Q9UHD2	0	0	0	0	0	0	0	No	TBK1
Q9BZK7	0	0	0	0	0	0	0	No	TBL1XR1
Q12788	0	0	0	0	0	0	0	No	TBL3
Q9UL49-1	0	0	0	0	0	0	0	No	TCFL5
Q13488	0	0	0	0	0	0	0	No	TCIRG1
P17987	0	0	0	0	0	0	0	No	TCP1
Q9NZ01	0	0	0	0	0	0	0	No	TECR
Q9NXF1-2	0	0	0	0	0	0	0	No	TEX10
P02787	0	0	0	0	0	0	0	No	TF
Q14186-2	0	0	0	0	0	0	0	No	TFDP1
Q07654	0	0	0	0	0	0	0	No	TFF3
Q92734-4	0	0	0	0	0	0	0	No	TFG
Q9UBB9	0	0	0	0	0	0	0	No	TFIP11
O43294-2	0	0	0	0	0	0	0	No	TGFB1I1
P22735	0	0	0	0	0	0	0	No	TGM1
Q08188	0	0	0	0	0	0	0	No	TGM3
P07996	0	0	0	0	0	0	0	No	THBS1
P35442	0	0	0	0	0	0	0	No	THBS2
Q8IYQ7	0	0	0	0	0	0	0	No	THNSL1
Q9GZM7	0	0	0	0	0	0	0	No	TINAGL1
Q07157-2	0	0	0	0	0	0	0	No	TJP1
Q9UDY2-5	0	0	0	0	0	0	0	No	TJP2
Q3LXA3-2	0	0	0	0	0	0	0	No	TKFC
P29401	0	0	0	0	0	0	0	No	TKT
Q9Y490	0	0	0	0	0	0	0	No	TLN1
Q9Y4G6	0	0	0	0	0	0	0	No	TLN2
O76062	0	0	0	0	0	0	0	No	TM7SF2
Q9HD45	0	0	0	0	0	0	0	No	TM9SF3
Q6UXY8-4	0	0	0	0	0	0	0	No	TMC5
Q9ULS5	0	0	0	0	0	0	0	No	TMCC3
P49755	0	0	0	0	0	0	0	No	TMED10
Q9BTV4	0	0	0	0	0	0	0	No	TMEM43
P82094	0	0	0	0	0	0	0	No	TMF1
Q9NYL9	0	0	0	0	0	0	0	No	TMOD3
P42167	0	0	0	0	0	0	0	No	TMPO
P24821-5	0	0	0	0	0	0	0	No	TNC
Q96KP6	0	0	0	0	0	0	0	No	TNIP3
Q9C0C2	0	0	0	0	0	0	0	No	TNKS1BP1
Q92973-3	0	0	0	0	0	0	0	No	TNPO1
Q9HBL0-2	0	0	0	0	0	0	0	No	TNS1
Q9HBL0	0	0	0	0	0	0	0	No	TNS1
Q63HR2-5	0	0	0	0	0	0	0	No	TNS2
Q68CZ2	0	0	0	0	0	0	0	No	TNS3
P22105	0	0	0	0	0	0	0	No	TNXB
O60784-3	0	0	0	0	0	0	0	No	TOM1
P11388	0	0	0	0	0	0	0	No	TOP2A
Q5JTV8-3	0	0	0	0	0	0	0	No	TOR1AIP1
P60174	0	0	0	0	0	0	0	No	TPI1
P09493-2	0	0	0	0	0	0	0	No	TPM1
P06753-5	0	0	0	0	0	0	0	No	TPM3
P06753	0	0	0	0	0	0	0	No	TPM3
O14773-2	0	0	0	0	0	0	0	No	TPP1
P12270	0	0	0	0	0	0	0	No	TPR
Q13595	0	0	0	0	0	0	0	No	TRA2A
P62995	0	0	0	0	0	0	0	No	TRA2B
Q9BQ50-2	0	0	0	0	0	0	0	No	TREX2
P14373	0	0	0	0	0	0	0	No	TRIM27
Q13263	0	0	0	0	0	0	0	No	TRIM28
Q14134-2	0	0	0	0	0	0	0	No	TRIM29
Q9BX84-4	0	0	0	0	0	0	0	No	TRPM6
Q96QT4	0	0	0	0	0	0	0	No	TRPM7
Q99816	0	0	0	0	0	0	0	No	TSG101
Q16762	0	0	0	0	0	0	0	No	TST
Q13630	0	0	0	0	0	0	0	No	TSTA3
Q96N46-3	0	0	0	0	0	0	0	No	TTC14
Q15361	0	0	0	0	0	0	0	No	TTF1
Q14166	0	0	0	0	0	0	0	No	TTLL12
Q8WZ42-3	0	0	0	0	0	0	0	No	TTN
[truncated: 139 more rows]

## Sheet: Pizarro & Cristofari 2016
Goodier et al 2013 + Moldovan and Moran 2015	uniprotID	Tumor A1	Tumor A2	Tumor B1	Tumor B2	Tumor C1	Tumor C2	Total	GeneName
	Q07955	0	0	1	1	0	0	2	SRSF1
	Q00839-2	0	0	0	1	0	1	2	HNRNPU
	Q13247-3	0	0	0	1	0	0	1	SRSF6
	Q08211	1	0	0	0	0	0	1	DHX9
	P43243	1	0	0	0	0	0	1	MATR3
	P07910-2	0	1	0	0	0	0	1	HNRNPC
	Q6PKG0-3	0	1	0	0	0	0	1	LARP1
	Q9Y6M1-1	0	0	0	1	0	0	1	IGF2BP2
	Q9NZB2	0	0	0	0	0	1	1	FAM120A
	P22626-2	0	0	0	0	0	1	1	HNRNPA2B1
	HNRNPU passed the t-test in two different tumor co-IPs compared ot matched normal.

## Sheet: ORF1 loci
uniprotID	Tumor A1	Tumor A2	Tumor B1	Tumor B2	Tumor C1	Tumor C2	Total
ORF1P.98	0	1	1	1	0	0	3
ORF1P.77	0	1	1	1	0	0	3
ORF1P.76	0	1	1	1	0	0	3
ORF1P.60	1	1	0	1	0	0	3
ORF1P.55	0	1	1	1	0	0	3
ORF1P.45	0	1	1	1	0	0	3
ORF1P.35	0	1	1	1	0	0	3
ORF1P.122	0	1	1	1	0	0	3
ORF1P.111	0	1	1	1	0	0	3
ORF1P.110	0	1	1	1	0	0	3
ORF1P.102	0	1	1	1	0	0	3
ORF1P.56	0	1	0	1	0	0	2
ORF1P.118	0	0	1	1	0	0	2
ORF1P.109	1	1	0	0	0	0	2
ORF1P.96	0	1	0	0	0	0	1
ORF1P.79	0	1	0	0	0	0	1
ORF1P.69	0	1	0	0	0	0	1
ORF1P.46	0	1	0	0	0	0	1
ORF1P.29	0	1	0	0	0	0	1
ORF1P.18	0	1	0	0	0	0	1
ORF1P.13	0	1	0	0	0	0	1
Experiment	Sequence	Leading.razor.protein	Proteins	Start.position	End.position	Avg.Intensity
Tumor A1	CNQLEER	ORF1P.60	ORF1P.60;ORF1P.61	111	117	2190250
	LTADLLAETLQAR	ORF1P.60	ORF1P.60	249	261	2.89737e+06
	NEESLQEIWDYVK	ORF1P.60	ORF1P.60	142	154	1.6813e+06
	NNQYQPLQNHAK	ORF1P.60	ORF1P.77;ORF1P.60;ORF1P.61	326	337	3.16237e+07
	PALQELLK	ORF1P.109	ORF1P.109;ORF1P.110;ORF1P.18;ORF1P.21	311	318	6.17693e+06
Tumor A2	ADLSAETLQAR	ORF1P.56	ORF1P.56	251	261	4.28538e+06
	CNQLEER	ORF1P.60	ORF1P.60;ORF1P.61	111	117	2190250
	ELENFEK	ORF1P.122	ORF1P.122	65	71	1.76669e+07
	EQSLQEIWDYVK	ORF1P.45	ORF1P.45	143	154	225017
	EVLNMER	ORF1P.98	ORF1P.102;ORF1P.45;ORF1P.69;ORF1P.98	319	325	11290050
	LEECITR	ORF1P.77	ORF1P.77	73	79	2126300
	LENTLQDITQENFPNLAR	ORF1P.96	ORF1P.96	174	191	1.55041e+06
	LIGVPESDAENGTK	ORF1P.102	ORF1P.102;ORF1P.50;ORF1P.58;ORF1P.110	160	173	1.37978e+07
	LIGVPESDGENGTK	ORF1P.45	ORF1P.122;ORF1P.126;ORF1P.45;ORF1P.7;ORF1P.18;ORF1P.21;ORF1P.77;ORF1P.111;ORF1P.61	160	173	5.80982e+07
	LNFISEGEIK	ORF1P.98	ORF1P.98	286	295	4477500
	LSFISEAEIK	ORF1P.76	ORF1P.76	286	295	28840500
	LTADLLAETLQAR	ORF1P.60	ORF1P.60	249	261	2.89737e+06
	LTADLSAETLQTR	ORF1P.102	ORF1P.102	249	261	1.75597e+06
	LTGVPESDVENGTK	ORF1P.13	ORF1P.13	160	173	2153400
	LTVDLSAETLQAR	ORF1P.13	ORF1P.13;ORF1P.110;ORF1P.7	249	261	5.63247e+06
	NEESLQEIWDYVK	ORF1P.60	ORF1P.60	142	154	1.6813e+06
	NEQSLQEIWDYLK	ORF1P.122	ORF1P.122	142	154	495700
	NNQYQLLQNHAK	ORF1P.111	ORF1P.111	326	337	7.41916e+07
	NNQYQPLQNHAK	ORF1P.60	ORF1P.77;ORF1P.60;ORF1P.61	326	337	3.16237e+07
	NNWYQPLQNHAK	ORF1P.96	ORF1P.35;ORF1P.96	326	337	9.85867e+06
	NWYQPLQNHAK	ORF1P.102	ORF1P.102	327	337	388250
	PALQELLK	ORF1P.109	ORF1P.109;ORF1P.110;ORF1P.18;ORF1P.21	311	318	6.17693e+06
	QANIQIQEIQR	ORF1P.77	ORF1P.77	192	202	125744500
	QANVQIQETQR	ORF1P.29	ORF1P.29;ORF1P.110	192	202	19203400
	QSNYSELR	ORF1P.69	ORF1P.69	49	56	4.12737e+06
	SDYSELR	ORF1P.45	ORF1P.45	50	56	10076000
	SNYSELQEDIQTK	ORF1P.46	ORF1P.46	50	62	7.46017e+06
	SNYSELWEDIQTK	ORF1P.79	ORF1P.79;ORF1P.21;ORF1P.77	50	62	1.77973e+06
	SQCDQLEER	ORF1P.56	ORF1P.44;ORF1P.56	109	117	14521600
	VSAMEDEMNEVK	ORF1P.35	ORF1P.35	118	129	1.40603e+06
	VSVMEDEMNEMK	ORF1P.77	ORF1P.77	118	129	8.89833e+06
	VTAMEDEMNEMK	ORF1P.110	ORF1P.110	118	129	53795000
	YQPLQSHAK	ORF1P.29	ORF1P.29	329	337	862533
Tumor B1	ELENFEK	ORF1P.122	ORF1P.122	65	71	2.38683e+07
	ELHEECR	ORF1P.111	ORF1P.111	99	105	1.10437e+06
	EVLNMER	ORF1P.98	ORF1P.102;ORF1P.45;ORF1P.69;ORF1P.98	319	325	1.10665e+07
	LEECITR	ORF1P.77	ORF1P.77	73	79	1.06627e+07
	LIGVPESDAENGTK	ORF1P.102	ORF1P.102;ORF1P.50;ORF1P.58;ORF1P.110	160	173	48695000
	LIGVPESDGENGTK	ORF1P.45	ORF1P.122;ORF1P.126;ORF1P.45;ORF1P.7;ORF1P.18;ORF1P.21;ORF1P.77;ORF1P.111;ORF1P.61	160	173	85375000
	LNFISEGEIK	ORF1P.98	ORF1P.98	286	295	3.00237e+06
	LSFISEAEIK	ORF1P.76	ORF1P.76	286	295	3.88117e+06
	LTADLSAETLQTR	ORF1P.102	ORF1P.102	249	261	1156880
	NNQYQLLQNHAK	ORF1P.111	ORF1P.111	326	337	1.54007e+07
	QANIQIQEIQR	ORF1P.77	ORF1P.77	192	202	6.04577e+07
	QANVQIQEVQR	ORF1P.118	ORF1P.118	192	202	41243000
	SDYSELR	ORF1P.45	ORF1P.45	50	56	1.73407e+07
	VSAMEDEMNEVK	ORF1P.35	ORF1P.35	118	129	5.57887e+06
	VSVMEDEMNEMK	ORF1P.77	ORF1P.77	118	129	15634000
	VTAMEDEMNEMK	ORF1P.110	ORF1P.110	118	129	88918000
Tumor B2	ADLSAETLQAR	ORF1P.56	ORF1P.56	251	261	418447
	CNQLEER	ORF1P.60	ORF1P.60;ORF1P.61	111	117	1.02123e+06
	ELENFEK	ORF1P.122	ORF1P.122	65	71	2.38683e+07
	ELHEECR	ORF1P.111	ORF1P.111	99	105	1.10437e+06
	EVLNMER	ORF1P.98	ORF1P.102;ORF1P.45;ORF1P.69;ORF1P.98	319	325	1.10665e+07
	LEECITR	ORF1P.77	ORF1P.77	73	79	1.06627e+07
	LIGVPESDAENGTK	ORF1P.102	ORF1P.102;ORF1P.50;ORF1P.58;ORF1P.110	160	173	48695000
	LIGVPESDGENGTK	ORF1P.45	ORF1P.122;ORF1P.126;ORF1P.45;ORF1P.7;ORF1P.18;ORF1P.21;ORF1P.77;ORF1P.111;ORF1P.61	160	173	85375000
	LNFISEGEIK	ORF1P.98	ORF1P.98	286	295	3.00237e+06
	LSFISEAEIK	ORF1P.76	ORF1P.76	286	295	3.88117e+06
	LTADLLAETLQAR	ORF1P.60	ORF1P.60	249	261	212777
	LTADLSAETLQTR	ORF1P.102	ORF1P.102	249	261	1156880
	NNQYQLLQNHAK	ORF1P.111	ORF1P.111	326	337	1.54007e+07
	NNQYQPLQNHAK	ORF1P.60	ORF1P.77;ORF1P.60;ORF1P.61	326	337	20425290
	QANIQIQEIQR	ORF1P.77	ORF1P.77	192	202	6.04577e+07
	QANVQIQEVQR	ORF1P.118	ORF1P.118	192	202	41243000
	SDYSELR	ORF1P.45	ORF1P.45	50	56	1.73407e+07
	SQCDQLEER	ORF1P.56	ORF1P.44;ORF1P.56	109	117	2.33677e+07
	VSAMEDEMNEVK	ORF1P.35	ORF1P.35	118	129	5.57887e+06
	VSVMEDEMNEMK	ORF1P.77	ORF1P.77	118	129	15634000
	VTAMEDEMNEMK	ORF1P.110	ORF1P.110	118	129	88918000

## Sheet: Phospo-PSMs
	Best-scoring PSM for S18 phosphorylation
	Tumor A
	Best-scoring PSM for S27 phosphorylation
	Tumor A
